# Supplementary material for: ﻿On eleven species of jumping spiders from Xishuangbanna, China (Araneae, Salticidae)
Source: Zookeys. 2022 Aug 8;1116:85–119. doi: 10.3897/zookeys.1116.82858 (PMC9848776; doi:10.3897/zookeys.1116.82858)
Supplement: XML Treatment for Bocusoides [file zookeys.1116.82858-treatment1.xml]

<!DOCTYPE tp:taxon-treatment
  PUBLIC "-//TaxonX//DTD Taxonomic Treatment Publishing DTD v0 20100105//EN" "tax-treatment-NSO.dtd">
<tp:taxon-treatment xmlns:tp="http://www.plazi.org/taxpub"><tp:treatment-meta><kwd-group><label>Taxon classification</label><kwd>
                <named-content content-type="kingdom">Animalia</named-content>
              </kwd><kwd>
                <named-content content-type="order">Araneae</named-content>
              </kwd><kwd>
                <named-content content-type="family">Salticidae</named-content>
              </kwd></kwd-group><mixed-citation publication-type="journal"><person-group><name><surname>Wang</surname><given-names>Cheng</given-names></name><name><surname>Li</surname><given-names>Shuqiang</given-names></name></person-group><article-title>﻿On eleven species of jumping spiders from Xishuangbanna, China (<tp:taxon-name><tp:taxon-name-part taxon-name-part-type="order">Araneae</tp:taxon-name-part></tp:taxon-name>, <tp:taxon-name><tp:taxon-name-part taxon-name-part-type="family">Salticidae</tp:taxon-name-part></tp:taxon-name>)</article-title><source>Zookeys</source><day>08</day><month>08</month><year>2022</year><volume>1116</volume><fpage>85</fpage><lpage>119</lpage><pub-id pub-id-type="doi">10.3897/zookeys.1116.82858</pub-id></mixed-citation></tp:treatment-meta><tp:nomenclature><label>﻿Genus</label><tp:taxon-name>
              <object-id xmlns:xlink="http://www.w3.org/1999/xlink" content-type="arpha" xlink:type="simple">DFC614CF-D518-513C-8A29-E791697E948A</object-id>
              <tp:taxon-name-part taxon-name-part-type="genus" reg="Bocusoides">Bocusoides</tp:taxon-name-part>
              <object-id xmlns:xlink="http://www.w3.org/1999/xlink" content-type="zoobank" xlink:type="simple">https://zoobank.org/4805E7A8-886F-4F82-9134-EF0390496619</object-id>
            </tp:taxon-name><tp:taxon-status xmlns:xlink="http://www.w3.org/1999/xlink" xlink:type="simple">gen. nov.</tp:taxon-status></tp:nomenclature><tp:treatment-sec sec-type="type species" id="SECID0EFJAC"><title>Type species.</title><p><italic><tp:taxon-name><tp:taxon-name-part taxon-name-part-type="genus" reg="Bocusoides">Bocusoides</tp:taxon-name-part><tp:taxon-name-part taxon-name-part-type="species" reg="zhaoi">zhaoi</tp:taxon-name-part></tp:taxon-name></italic> sp. nov. from China.</p></tp:treatment-sec><tp:treatment-sec sec-type="etymology" id="SECID0EWJAC"><title>Etymology.</title><p>The generic name is the combination of “oides”, meaning “having the form of”, and the similar genus name <italic><tp:taxon-name><tp:taxon-name-part taxon-name-part-type="genus" reg="Bocus">Bocus</tp:taxon-name-part></tp:taxon-name></italic>; gender masculine.</p></tp:treatment-sec><tp:treatment-sec sec-type="diagnosis" id="SECID0EDKAC"><title>Diagnosis.</title><p><italic><tp:taxon-name><tp:taxon-name-part taxon-name-part-type="genus" reg="Bocusoides">Bocusoides</tp:taxon-name-part></tp:taxon-name></italic> gen. nov. can be easily distinguished from other genera of <tp:taxon-name><tp:taxon-name-part taxon-name-part-type="subtribe">Myrmarachnina</tp:taxon-name-part></tp:taxon-name>, except <italic><tp:taxon-name><tp:taxon-name-part taxon-name-part-type="genus" reg="Bocus">Bocus</tp:taxon-name-part></tp:taxon-name></italic> Peckham &amp; Peckham, 1892, by having an elongated carapace with an obvious postocular constriction and an anteriorly broadened sternum. It can be distinguished from <italic><tp:taxon-name><tp:taxon-name-part taxon-name-part-type="genus" reg="Bocus">Bocus</tp:taxon-name-part></tp:taxon-name></italic> by the following: 1) male cheliceral paturon abruptly broadened at base (Fig. <xref ref-type="fig" rid="F2">2C–E, G</xref>; <xref ref-type="bibr" rid="B2">Deeleman-Reinhold and Floren 2003</xref>: fig. 9) versus gradually broadened from the base to the middle part in <italic><tp:taxon-name><tp:taxon-name-part taxon-name-part-type="genus" reg="Bocus">Bocus</tp:taxon-name-part></tp:taxon-name></italic> (<xref ref-type="bibr" rid="B22">Wanless 1978a</xref>: fig. 1C, 2B); 2) carapacal postocular constriction narrower, about 1/2 the carapacal width (Fig. <xref ref-type="fig" rid="F2">2C, F</xref>; <xref ref-type="bibr" rid="B2">Deeleman-Reinhold and Floren 2003</xref>: fig. 9) versus broader, about 2/3 the carapacal width in <italic><tp:taxon-name><tp:taxon-name-part taxon-name-part-type="genus" reg="Bocus">Bocus</tp:taxon-name-part></tp:taxon-name></italic> (<xref ref-type="bibr" rid="B22">Wanless 1978a</xref>: figs 1A, 2A); 3) pedical with conical, dorsal process (Fig. <xref ref-type="fig" rid="F2">2D</xref>; <xref ref-type="bibr" rid="B2">Deeleman-Reinhold and Floren 2003</xref>: fig. 11) versus absent in <italic><tp:taxon-name><tp:taxon-name-part taxon-name-part-type="genus" reg="Bocus">Bocus</tp:taxon-name-part></tp:taxon-name></italic> (<xref ref-type="bibr" rid="B22">Wanless 1978a</xref>: figs 1H, 2D); 4) leg formula 4123 versus 4132 in <italic><tp:taxon-name><tp:taxon-name-part taxon-name-part-type="genus" reg="Bocus">Bocus</tp:taxon-name-part></tp:taxon-name></italic> (see the description by <xref ref-type="bibr" rid="B22">Wanless 1978a</xref>); 5) male abdomen not constricted (Fig. <xref ref-type="fig" rid="F2">2C</xref>; <xref ref-type="bibr" rid="B2">Deeleman-Reinhold and Floren 2003</xref>: fig. 9) versus constricted at anterior 1/3 in <italic><tp:taxon-name><tp:taxon-name-part taxon-name-part-type="genus" reg="Bocus">Bocus</tp:taxon-name-part></tp:taxon-name></italic> (<xref ref-type="bibr" rid="B22">Wanless 1978a</xref>: figs 1A, 2A); 6) male palp with short tibia, which is wider than long and with filiform embolus with proximal disc (Fig. <xref ref-type="fig" rid="F1">1D</xref>; <xref ref-type="bibr" rid="B2">Deeleman-Reinhold and Floren 2003</xref>: fig. 13) versus tibia longer, at least as long as wide, and flat embolus without proximal disc in <italic><tp:taxon-name><tp:taxon-name-part taxon-name-part-type="genus" reg="Bocus">Bocus</tp:taxon-name-part></tp:taxon-name></italic> (<xref ref-type="bibr" rid="B22">Wanless 1978a</xref>: fig. 3A, E); 7) epigyne with distally circled copulatory ducts, elongated spermathecae, and elongated, arched fertilization ducts (Fig. <xref ref-type="fig" rid="F2">2A, B</xref>; <xref ref-type="bibr" rid="B2">Deeleman-Reinhold and Floren 2003</xref>: fig. 17) versus copulatory ducts not circled, spermathecae spherical, and fertilization ducts ordinary in <italic><tp:taxon-name><tp:taxon-name-part taxon-name-part-type="genus" reg="Bocus">Bocus</tp:taxon-name-part></tp:taxon-name></italic> (<xref ref-type="bibr" rid="B22">Wanless 1978a</xref>: fig. 1G).</p></tp:treatment-sec><tp:treatment-sec sec-type="description" id="SECID0EAPAC"><title>Description.</title><p>Medium-sized, ant-like spiders. Carapace elongated. Pedicel short, with dorsal, conical process. Chelicerae well developed and with paturon abruptly broadened at base in males. Endites longer than wide, distally bearing dense, dark setae. Labium slightly darker than endites. Sternum irregular, anteriorly broadened. Legs elongated, with 11 and five ventral spines on tibiae and metatarsi I, respectively. Abdomen oval, not constricted; dorsum with white guanine patches or yellow-sliver spots at the lateral sides of anterior half, and alternate dark and paler transverse bands posteriorly, entirely covered by scutum in males; venter dark-brown.</p><p>Palp: tibia wider than long, with tapered, short retrolateral apophysis and triangular flange; cymbium flat, setose, with an apical spine; bulb flat and almost round, with tapered sperm duct extending along the submargin; embolus twice coiled, the first forming a broad, flat circle, the second with an elongated, lamellar disc followed by filiform remainder.</p><p>Epigyne: with posteriorly located hood; atria paired, oval, medially located, with arched lateral ridges; copulatory openings hidden; copulatory ducts membranous at origin, followed by sclerotized portion ascending obliquely, distally coiled four circles, which are encircling or lateral to the elongated spermathecae; fertilization ducts slender, arched, originating from the anterior portions of spermathecae.</p></tp:treatment-sec><tp:treatment-sec sec-type="Composition" id="SECID0EHPAC"><title>Composition.</title><p>The genus currently includes the type species and <italic><tp:taxon-name><tp:taxon-name-part taxon-name-part-type="genus" reg="Bocusoides">B.</tp:taxon-name-part><tp:taxon-name-part taxon-name-part-type="species" reg="angusticollis">angusticollis</tp:taxon-name-part></tp:taxon-name></italic> (Deeleman-Reinhold &amp; Floren, 2003) comb. nov.</p></tp:treatment-sec><tp:treatment-sec><!--Section generated to contain objects referenced in tp:taxon-treatment.--><fig id="F2" position="float" orientation="portrait"><object-id xmlns:xlink="http://www.w3.org/1999/xlink" content-type="doi" xlink:type="simple">10.3897/zookeys.1116.82858.figure2</object-id><object-id xmlns:xlink="http://www.w3.org/1999/xlink" content-type="arpha" xlink:type="simple">CF5A07B2-374A-5210-8A23-8523108876F3</object-id><label>Figure 2.</label><caption><p><italic><tp:taxon-name><tp:taxon-name-part taxon-name-part-type="genus" reg="Bocusoides">Bocusoides</tp:taxon-name-part><tp:taxon-name-part taxon-name-part-type="species" reg="zhaoi">zhaoi</tp:taxon-name-part></tp:taxon-name></italic> sp. nov., male holotype and female paratype <bold>A</bold> epigyne, ventral <bold>B</bold> vulva, dorsal <bold>C</bold> male holotype habitus, dorsal <bold>D</bold> ditto, lateral <bold>E</bold> ditto, ventral <bold>F</bold> female paratype habitus, dorsal <bold>G</bold> holotype chelicera, posterior <bold>H</bold> female paratype chelicera, posterior. Scale bars: 0.1 (<bold>A, B, G, H</bold>); 0.5 (<bold>C–F</bold>).</p></caption><graphic xmlns:xlink="http://www.w3.org/1999/xlink" xlink:href="zookeys-1116-085_article-82858__-g002.jpg" position="float" orientation="portrait" xlink:type="simple" id="oo_724866.jpg"><uri content-type="original_file" xlink:type="simple">https://binary.pensoft.net/fig/724866</uri></graphic></fig><fig id="F1" position="float" orientation="portrait"><object-id xmlns:xlink="http://www.w3.org/1999/xlink" content-type="doi" xlink:type="simple">10.3897/zookeys.1116.82858.figure1</object-id><object-id xmlns:xlink="http://www.w3.org/1999/xlink" content-type="arpha" xlink:type="simple">AF55F6DF-B0E4-5F8E-8D8C-7F47366E7ABA</object-id><label>Figure 1.</label><caption><p><italic><tp:taxon-name><tp:taxon-name-part taxon-name-part-type="genus" reg="Bocusoides">Bocusoides</tp:taxon-name-part><tp:taxon-name-part taxon-name-part-type="species" reg="zhaoi">zhaoi</tp:taxon-name-part></tp:taxon-name></italic> sp. nov., male holotype palp <bold>A</bold> prolateral <bold>B</bold> retrolateral <bold>C</bold> ventro-lateral <bold>D</bold> ventral <bold>E</bold> dorsal. Scale bars: 0.1.</p></caption><graphic xmlns:xlink="http://www.w3.org/1999/xlink" xlink:href="zookeys-1116-085_article-82858__-g001.jpg" position="float" orientation="portrait" xlink:type="simple" id="oo_724865.jpg"><uri content-type="original_file" xlink:type="simple">https://binary.pensoft.net/fig/724865</uri></graphic></fig></tp:treatment-sec><ref-list><ref id="B2"><mixed-citation xmlns:xlink="http://www.w3.org/1999/xlink" xlink:type="simple"><person-group><name name-style="western"><surname>Deeleman-Reinhold</surname><given-names>CL</given-names></name><name name-style="western"><surname>Floren</surname><given-names>A</given-names></name></person-group> (<year>2003</year>) <article-title>Some remarkable, new or little-known pluridentate salticid spiders from Bornean tree canopy (<tp:taxon-name><tp:taxon-name-part taxon-name-part-type="order">Araneae</tp:taxon-name-part></tp:taxon-name>: <tp:taxon-name><tp:taxon-name-part taxon-name-part-type="family">Salticidae</tp:taxon-name-part></tp:taxon-name>).</article-title><source>Bulletin of the British Arachnological Society</source><volume>12</volume>: <fpage>335</fpage>–<lpage>344</lpage>.</mixed-citation></ref><ref id="B22"><mixed-citation xmlns:xlink="http://www.w3.org/1999/xlink" xlink:type="simple"><person-group><name name-style="western"><surname>Wanless</surname><given-names>FR</given-names></name></person-group> (<year>1978a</year>) <article-title>A revision of the spider genus <italic><tp:taxon-name><tp:taxon-name-part taxon-name-part-type="genus">Bocus</tp:taxon-name-part></tp:taxon-name></italic> Simon (<tp:taxon-name><tp:taxon-name-part taxon-name-part-type="order">Araneae</tp:taxon-name-part></tp:taxon-name>: <tp:taxon-name><tp:taxon-name-part taxon-name-part-type="family">Salticidae</tp:taxon-name-part></tp:taxon-name>). Bulletin of the British Museum, Natural History.</article-title><source>Zoology</source><volume>33</volume>: <fpage>239</fpage>–<lpage>244</lpage>. <ext-link xlink:type="simple" ext-link-type="doi" xlink:href="10.5962/bhl.part.28737">https://doi.org/10.5962/bhl.part.28737</ext-link></mixed-citation></ref></ref-list></tp:taxon-treatment>
