# Supplementary material for: ﻿On eleven species of jumping spiders from Xishuangbanna, China (Araneae, Salticidae)
Source: Zookeys. 2022 Aug 8;1116:85–119. doi: 10.3897/zookeys.1116.82858 (PMC9848776; doi:10.3897/zookeys.1116.82858)
Supplement: XML Treatment for Bocusoides zhaoi [file zookeys.1116.82858-treatment2.xml]

<!DOCTYPE tp:taxon-treatment
  PUBLIC "-//TaxonX//DTD Taxonomic Treatment Publishing DTD v0 20100105//EN" "tax-treatment-NSO.dtd">
<tp:taxon-treatment xmlns:tp="http://www.plazi.org/taxpub"><tp:treatment-meta><kwd-group><label>Taxon classification</label><kwd>
                <named-content content-type="kingdom">Animalia</named-content>
              </kwd><kwd>
                <named-content content-type="order">Araneae</named-content>
              </kwd><kwd>
                <named-content content-type="family">Salticidae</named-content>
              </kwd></kwd-group><mixed-citation publication-type="journal"><person-group><name><surname>Wang</surname><given-names>Cheng</given-names></name><name><surname>Li</surname><given-names>Shuqiang</given-names></name></person-group><article-title>﻿On eleven species of jumping spiders from Xishuangbanna, China (<tp:taxon-name><tp:taxon-name-part taxon-name-part-type="order">Araneae</tp:taxon-name-part></tp:taxon-name>, <tp:taxon-name><tp:taxon-name-part taxon-name-part-type="family">Salticidae</tp:taxon-name-part></tp:taxon-name>)</article-title><source>Zookeys</source><day>08</day><month>08</month><year>2022</year><volume>1116</volume><fpage>85</fpage><lpage>119</lpage><pub-id pub-id-type="doi">10.3897/zookeys.1116.82858</pub-id></mixed-citation></tp:treatment-meta><tp:nomenclature><label>﻿</label><tp:taxon-name>
              <object-id xmlns:xlink="http://www.w3.org/1999/xlink" content-type="arpha" xlink:type="simple">4A144E64-CDE6-5042-8009-EA1A68A84140</object-id>
              <tp:taxon-name-part taxon-name-part-type="genus" reg="Bocusoides">Bocusoides</tp:taxon-name-part>
              <tp:taxon-name-part taxon-name-part-type="species" reg="zhaoi">zhaoi</tp:taxon-name-part>
              <object-id xmlns:xlink="http://www.w3.org/1999/xlink" content-type="zoobank" xlink:type="simple">https://zoobank.org/C17F2855-F271-40D6-9137-DDDC0C2F1E0F</object-id>
            </tp:taxon-name><tp:taxon-status xmlns:xlink="http://www.w3.org/1999/xlink" xlink:type="simple">sp. nov.</tp:taxon-status><xref ref-type="fig" rid="F1">Figs 1</xref><xref ref-type="fig" rid="F2">, 2</xref></tp:nomenclature><tp:treatment-sec sec-type="type material" id="SECID0EKBAE"><title>Type material.</title><p><bold><italic>Holotype</italic></bold> ♂ (<named-content xmlns:xlink="http://www.w3.org/1999/xlink" content-type="dwc:institutional_code" xlink:title="Institute of Zoology, Chinese Academy of Sciences" xlink:href="http://grbio.org/institution/institute-zoology-chinese-academy-sciences" xlink:type="simple">IZCAS</named-content>-Ar42904), China: Yunnan: Xishuangbanna, Mengla County, Menglun Town, Xishuangbanna National Nature Reserve, 200 m east of Lvshilin, artificial forest (<named-content xmlns:xlink="http://www.w3.org/1999/xlink" content-type="dwc:verbatimCoordinates" xlink:type="simple"><named-content content-type="geo-json" specific-use="{&#34;type&#34;:&#34;Point&#34;,&#34;coordinates&#34;:[101.205000,21.965833]}" id="NCID0E3BAE" xlink:type="simple">21°57.95'N, 101°12.30'E</named-content></named-content>, ca 780 m alt.), 13.viii.2011, Q. Zhao leg. <bold><italic>Paratypes</italic></bold> 2♂7♀ (<named-content xmlns:xlink="http://www.w3.org/1999/xlink" content-type="dwc:institutional_code" xlink:title="Institute of Zoology, Chinese Academy of Sciences" xlink:href="http://grbio.org/institution/institute-zoology-chinese-academy-sciences" xlink:type="simple">IZCAS</named-content>-Ar42905–42913), same data as holotype; 1♂2♀ (<named-content xmlns:xlink="http://www.w3.org/1999/xlink" content-type="dwc:institutional_code" xlink:title="Institute of Zoology, Chinese Academy of Sciences" xlink:href="http://grbio.org/institution/institute-zoology-chinese-academy-sciences" xlink:type="simple">IZCAS</named-content>-Ar42914–42916), 55 km from Xishuangbanna National Nature Reserve, secondary forest (<named-content xmlns:xlink="http://www.w3.org/1999/xlink" content-type="dwc:verbatimCoordinates" xlink:type="simple"><named-content content-type="geo-json" specific-use="{&#34;type&#34;:&#34;Point&#34;,&#34;coordinates&#34;:[101.202833,21.966500]}" id="NCID0EPCAE" xlink:type="simple">21°57.99'N, 101°12.17'E</named-content></named-content>, ca 840 m alt.), 18.viii.2011, Q. Zhao leg.</p></tp:treatment-sec><tp:treatment-sec sec-type="etymology" id="SECID0EUCAE"><title>Etymology.</title><p>The specific name is a patronym in honor of Qingyuan Zhao, the collector of this new species; noun (name) in genitive case.</p></tp:treatment-sec><tp:treatment-sec sec-type="diagnosis" id="SECID0EZCAE"><title>Diagnosis.</title><p><italic><tp:taxon-name><tp:taxon-name-part taxon-name-part-type="genus" reg="Bocusoides">Bocusoides</tp:taxon-name-part><tp:taxon-name-part taxon-name-part-type="species" reg="zhaoi">zhaoi</tp:taxon-name-part></tp:taxon-name></italic> sp. nov. closely resembles <italic><tp:taxon-name><tp:taxon-name-part taxon-name-part-type="genus" reg="Bocusoides">B.</tp:taxon-name-part><tp:taxon-name-part taxon-name-part-type="species" reg="angusticollis">angusticollis</tp:taxon-name-part></tp:taxon-name></italic> comb. nov. from Borneo in having a similar habitus and copulatory organs, but it can be easily distinguished by the following: 1) width of embolic disc greater than largest diameter of visible sperm duct (Fig. <xref ref-type="fig" rid="F1">1D</xref>) versus less than 1/2 in <italic><tp:taxon-name><tp:taxon-name-part taxon-name-part-type="genus" reg="Bocusoides">B.</tp:taxon-name-part><tp:taxon-name-part taxon-name-part-type="species" reg="angusticollis">angusticollis</tp:taxon-name-part></tp:taxon-name></italic> (<xref ref-type="bibr" rid="B2">Deeleman-Reinhold and Floren 2003</xref>: fig. 13); 2) <abbrev xmlns:xlink="http://www.w3.org/1999/xlink" xlink:title="retrolateral tibial apophysis" id="ABBRID0EIEAE" xlink:type="simple">RTA</abbrev> curved inward distally in ventral view (Fig. <xref ref-type="fig" rid="F1">1D</xref>) versus curved retrolaterally in <italic><tp:taxon-name><tp:taxon-name-part taxon-name-part-type="genus" reg="Bocusoides">B.</tp:taxon-name-part><tp:taxon-name-part taxon-name-part-type="species" reg="angusticollis">angusticollis</tp:taxon-name-part></tp:taxon-name></italic> (<xref ref-type="bibr" rid="B2">Deeleman-Reinhold and Floren 2003</xref>: fig. 13); 3) tibial flange about 1/4 <abbrev xmlns:xlink="http://www.w3.org/1999/xlink" xlink:title="retrolateral tibial apophysis" id="ABBRID0E6EAE" xlink:type="simple">RTA</abbrev> length in dorsal view (Fig. <xref ref-type="fig" rid="F1">1E</xref>) versus more than 1/2 in <italic><tp:taxon-name><tp:taxon-name-part taxon-name-part-type="genus" reg="Bocusoides">B.</tp:taxon-name-part><tp:taxon-name-part taxon-name-part-type="species" reg="angusticollis">angusticollis</tp:taxon-name-part></tp:taxon-name></italic> (<xref ref-type="bibr" rid="B2">Deeleman-Reinhold and Floren 2003</xref>: fig. 14); 4) male chelicerae with three distal promarginal teeth that are almost equal in size, and female chelicerae with six promarginal teeth (Fig. <xref ref-type="fig" rid="F2">2G, H</xref>) versus male chelicerae include a basal denticle among the three distal promarginal teeth and female chelicerae with only three promarginal teeth in <italic><tp:taxon-name><tp:taxon-name-part taxon-name-part-type="genus" reg="Bocusoides">B.</tp:taxon-name-part><tp:taxon-name-part taxon-name-part-type="species" reg="angusticollis">angusticollis</tp:taxon-name-part></tp:taxon-name></italic> (see the description by <xref ref-type="bibr" rid="B2">Deeleman-Reinhold and Floren 2003</xref>); 5) copulatory ducts partially encircle spermathecae (Fig. <xref ref-type="fig" rid="F2">2B</xref>) versus copulatory ducts lateral to spermathecae in <italic><tp:taxon-name><tp:taxon-name-part taxon-name-part-type="genus" reg="Bocusoides">B.</tp:taxon-name-part><tp:taxon-name-part taxon-name-part-type="species" reg="angusticollis">angusticollis</tp:taxon-name-part></tp:taxon-name></italic> (<xref ref-type="bibr" rid="B2">Deeleman-Reinhold and Floren 2003</xref>: fig. 17).</p><fig id="F1" position="float" orientation="portrait"><object-id xmlns:xlink="http://www.w3.org/1999/xlink" content-type="doi" xlink:type="simple">10.3897/zookeys.1116.82858.figure1</object-id><object-id xmlns:xlink="http://www.w3.org/1999/xlink" content-type="arpha" xlink:type="simple">AF55F6DF-B0E4-5F8E-8D8C-7F47366E7ABA</object-id><label>Figure 1.</label><caption><p><italic><tp:taxon-name><tp:taxon-name-part taxon-name-part-type="genus" reg="Bocusoides">Bocusoides</tp:taxon-name-part><tp:taxon-name-part taxon-name-part-type="species" reg="zhaoi">zhaoi</tp:taxon-name-part></tp:taxon-name></italic> sp. nov., male holotype palp <bold>A</bold> prolateral <bold>B</bold> retrolateral <bold>C</bold> ventro-lateral <bold>D</bold> ventral <bold>E</bold> dorsal. Scale bars: 0.1.</p></caption><graphic xmlns:xlink="http://www.w3.org/1999/xlink" xlink:href="zookeys-1116-085_article-82858__-g001.jpg" position="float" orientation="portrait" xlink:type="simple" id="oo_724865.jpg"><uri content-type="original_file" xlink:type="simple">https://binary.pensoft.net/fig/724865</uri></graphic></fig></tp:treatment-sec><tp:treatment-sec sec-type="description" id="SECID0E5HAE"><title>Description.</title><p><bold>Male</bold> (Figs <xref ref-type="fig" rid="F1">1</xref>, <xref ref-type="fig" rid="F2">2C–E, G</xref>). Total length 5.00. Carapace 2.68 long, 1.23 wide. Abdomen 2.00 long, 1.23 wide. Clypeus 0.03 high. Eye sizes and inter-distances: <abbrev xmlns:xlink="http://www.w3.org/1999/xlink" xlink:title="anterior median eye" id="ABBRID0EOIAE" xlink:type="simple">AME</abbrev> 0.37, <abbrev xmlns:xlink="http://www.w3.org/1999/xlink" xlink:title="anterior lateral eye" id="ABBRID0ESIAE" xlink:type="simple">ALE</abbrev> 0.19, <abbrev xmlns:xlink="http://www.w3.org/1999/xlink" xlink:title="posterior lateral eye" id="ABBRID0EWIAE" xlink:type="simple">PLE</abbrev> 0.17, <abbrev xmlns:xlink="http://www.w3.org/1999/xlink" xlink:title="anterior eye row width" id="ABBRID0E1IAE" xlink:type="simple">AERW</abbrev> 1.06, <abbrev xmlns:xlink="http://www.w3.org/1999/xlink" xlink:title="posterior eye row width" id="ABBRID0E5IAE" xlink:type="simple">PERW</abbrev> 1.06, <abbrev xmlns:xlink="http://www.w3.org/1999/xlink" xlink:title="eye field length" id="ABBRID0ECJAE" xlink:type="simple">EFL</abbrev> 0.89. Legs: I 4.88 (1.45, 1.98, 0.90, 0.55), II 4.15 (1.30, 1.60, 0.80, 0.45), III 4.96 (1.55, 1.68, 1.23, 0.50), IV 6.52 (2.13, 2.23, 1.63, 0.53). Carapace elongated, yellow to yellow-brown, covered with dark brown setae at anterior margin, elevated cephalic region and sloped thorax separated by deep constriction. Pedicel short, with dorsal, conical process. Chelicerae broad, with five promarginal and six retromarginal teeth. Endites longer than wide, bearing dense, dark setae distally. Labium slightly darker than endites. Sternum elongated, irregular, about 2.5 times longer than wide. Legs yellow to dark brown, with 11 and five ventral spines on tibiae and metatarsi I, respectively. Abdomen suboval, dorsum with yellow-sliver spots separated by a longitudinal, central, vein-shaped, brown band anteromedially, followed by alternate dark and dark yellow transverse bands, entirely covered by scutum; venter dark brown.</p><fig id="F2" position="float" orientation="portrait"><object-id xmlns:xlink="http://www.w3.org/1999/xlink" content-type="doi" xlink:type="simple">10.3897/zookeys.1116.82858.figure2</object-id><object-id xmlns:xlink="http://www.w3.org/1999/xlink" content-type="arpha" xlink:type="simple">CF5A07B2-374A-5210-8A23-8523108876F3</object-id><label>Figure 2.</label><caption><p><italic><tp:taxon-name><tp:taxon-name-part taxon-name-part-type="genus" reg="Bocusoides">Bocusoides</tp:taxon-name-part><tp:taxon-name-part taxon-name-part-type="species" reg="zhaoi">zhaoi</tp:taxon-name-part></tp:taxon-name></italic> sp. nov., male holotype and female paratype <bold>A</bold> epigyne, ventral <bold>B</bold> vulva, dorsal <bold>C</bold> male holotype habitus, dorsal <bold>D</bold> ditto, lateral <bold>E</bold> ditto, ventral <bold>F</bold> female paratype habitus, dorsal <bold>G</bold> holotype chelicera, posterior <bold>H</bold> female paratype chelicera, posterior. Scale bars: 0.1 (<bold>A, B, G, H</bold>); 0.5 (<bold>C–F</bold>).</p></caption><graphic xmlns:xlink="http://www.w3.org/1999/xlink" xlink:href="zookeys-1116-085_article-82858__-g002.jpg" position="float" orientation="portrait" xlink:type="simple" id="oo_724866.jpg"><uri content-type="original_file" xlink:type="simple">https://binary.pensoft.net/fig/724866</uri></graphic></fig><p>Palp (Fig. <xref ref-type="fig" rid="F1">1A–E</xref>): tibia wider than long in ventral view, with short, triangular flange, tapered retrolateral apophysis slightly curved into an S-shape at distal half, pointed apically; cymbium flat, setose, with apical bristle; bulb flat, almost round, with tapered sperm duct; embolus twice coiled, the first forming a broad, flat circle, the second with elongated, lamellar disc followed by filiform remainder coiling about 360° and reaching cymbial tip distally.</p><p><bold>Female</bold> (Fig. <xref ref-type="fig" rid="F2">2A, B, F, H</xref>). Total length 5.59. Carapace 2.68 long, 1.09 wide. Abdomen 2.46 long, 1.50 wide. Clypeus 0.03 high. Eye sizes and inter-distances: <abbrev xmlns:xlink="http://www.w3.org/1999/xlink" xlink:title="anterior median eye" id="ABBRID0EALAE" xlink:type="simple">AME</abbrev> 0.38, <abbrev xmlns:xlink="http://www.w3.org/1999/xlink" xlink:title="anterior lateral eye" id="ABBRID0EELAE" xlink:type="simple">ALE</abbrev> 0.19, <abbrev xmlns:xlink="http://www.w3.org/1999/xlink" xlink:title="posterior lateral eye" id="ABBRID0EILAE" xlink:type="simple">PLE</abbrev> 0.17, <abbrev xmlns:xlink="http://www.w3.org/1999/xlink" xlink:title="anterior eye row width" id="ABBRID0EMLAE" xlink:type="simple">AERW</abbrev> 1.06, <abbrev xmlns:xlink="http://www.w3.org/1999/xlink" xlink:title="posterior eye row width" id="ABBRID0EQLAE" xlink:type="simple">PERW</abbrev> 1.05, <abbrev xmlns:xlink="http://www.w3.org/1999/xlink" xlink:title="eye field length" id="ABBRID0EULAE" xlink:type="simple">EFL</abbrev> 0.83. Legs: I 3.81 (1.18, 1.53, 0.65, 0.45), II 3.33 (1.05, 1.30, 0.60, 0.38), III 4.23 (1.35, 1.43, 1.00, 0.45), IV 5.69 (1.80, 1.98, 1.43, 0.48). Habitus similar to that of male except with less-developed chelicerae with six promarginal and seven retromarginal teeth, a pair of white spots on the lateral margins of carapace constriction, without scutum on dorsum of abdomen.</p><p>Epigyne (Fig. <xref ref-type="fig" rid="F2">2A, B</xref>): slightly longer than wide, with tube-shaped, posteriorly located hood; atria paired, oval, extending transversely, with arched lateral ridges; copulatory openings hidden; copulatory ducts membranous at origin, followed by sclerotized portion ascending obliquely, coiled four times distally; spermathecae elongated, partly encircled by copulatory ducts; fertilization ducts slender, arched, originating from the anterior portions of spermathecae.</p></tp:treatment-sec><tp:treatment-sec sec-type="distribution" id="SECID0E5LAE"><title>Distribution.</title><p>Known only from the type locality in Yunnan, China.</p></tp:treatment-sec><ref-list><ref id="B2"><mixed-citation xmlns:xlink="http://www.w3.org/1999/xlink" xlink:type="simple"><person-group><name name-style="western"><surname>Deeleman-Reinhold</surname><given-names>CL</given-names></name><name name-style="western"><surname>Floren</surname><given-names>A</given-names></name></person-group> (<year>2003</year>) <article-title>Some remarkable, new or little-known pluridentate salticid spiders from Bornean tree canopy (<tp:taxon-name><tp:taxon-name-part taxon-name-part-type="order">Araneae</tp:taxon-name-part></tp:taxon-name>: <tp:taxon-name><tp:taxon-name-part taxon-name-part-type="family">Salticidae</tp:taxon-name-part></tp:taxon-name>).</article-title><source>Bulletin of the British Arachnological Society</source><volume>12</volume>: <fpage>335</fpage>–<lpage>344</lpage>.</mixed-citation></ref></ref-list></tp:taxon-treatment>
