# Supplementary material for: ﻿On eleven species of jumping spiders from Xishuangbanna, China (Araneae, Salticidae)
Source: Zookeys. 2022 Aug 8;1116:85–119. doi: 10.3897/zookeys.1116.82858 (PMC9848776; doi:10.3897/zookeys.1116.82858)
Supplement: XML Treatment for Chalcovietnamicus lii [file zookeys.1116.82858-treatment4.xml]

<!DOCTYPE tp:taxon-treatment
  PUBLIC "-//TaxonX//DTD Taxonomic Treatment Publishing DTD v0 20100105//EN" "tax-treatment-NSO.dtd">
<tp:taxon-treatment xmlns:tp="http://www.plazi.org/taxpub"><tp:treatment-meta><kwd-group><label>Taxon classification</label><kwd>
                <named-content content-type="kingdom">Animalia</named-content>
              </kwd><kwd>
                <named-content content-type="order">Araneae</named-content>
              </kwd><kwd>
                <named-content content-type="family">Salticidae</named-content>
              </kwd></kwd-group><mixed-citation publication-type="journal"><person-group><name><surname>Wang</surname><given-names>Cheng</given-names></name><name><surname>Li</surname><given-names>Shuqiang</given-names></name></person-group><article-title>﻿On eleven species of jumping spiders from Xishuangbanna, China (<tp:taxon-name><tp:taxon-name-part taxon-name-part-type="order">Araneae</tp:taxon-name-part></tp:taxon-name>, <tp:taxon-name><tp:taxon-name-part taxon-name-part-type="family">Salticidae</tp:taxon-name-part></tp:taxon-name>)</article-title><source>Zookeys</source><day>08</day><month>08</month><year>2022</year><volume>1116</volume><fpage>85</fpage><lpage>119</lpage><pub-id pub-id-type="doi">10.3897/zookeys.1116.82858</pub-id></mixed-citation></tp:treatment-meta><tp:nomenclature><label>﻿</label><tp:taxon-name>
              <object-id xmlns:xlink="http://www.w3.org/1999/xlink" content-type="arpha" xlink:type="simple">A22E1F51-BC90-51F8-852C-48FC6D451874</object-id>
              <tp:taxon-name-part taxon-name-part-type="genus" reg="Chalcovietnamicus">Chalcovietnamicus</tp:taxon-name-part>
              <tp:taxon-name-part taxon-name-part-type="species" reg="lii">lii</tp:taxon-name-part>
            </tp:taxon-name><tp:taxon-authority>(Lei &amp; Peng, 2010)</tp:taxon-authority><tp:taxon-status xmlns:xlink="http://www.w3.org/1999/xlink" xlink:type="simple">comb. nov.</tp:taxon-status><xref ref-type="fig" rid="F3">Figs 3</xref><xref ref-type="fig" rid="F4">, 4</xref><tp:nomenclature-citation-list><tp:nomenclature-citation><tp:taxon-name>
                  <tp:taxon-name-part taxon-name-part-type="genus" reg="Chalcoscirtus">Chalcoscirtus</tp:taxon-name-part>
                  <tp:taxon-name-part taxon-name-part-type="species" reg="lii">lii</tp:taxon-name-part>
                </tp:taxon-name><comment><xref ref-type="bibr" rid="B5">Lei and Peng 2010</xref>: 67, fig. 1A–C (female holotype, not examined).</comment></tp:nomenclature-citation></tp:nomenclature-citation-list></tp:nomenclature><tp:treatment-sec sec-type="material" id="SECID0ETPAE"><title>Material examined.</title><p>1♂1♀ (<named-content xmlns:xlink="http://www.w3.org/1999/xlink" content-type="dwc:institutional_code" xlink:title="Institute of Zoology, Chinese Academy of Sciences" xlink:href="http://grbio.org/institution/institute-zoology-chinese-academy-sciences" xlink:type="simple">IZCAS</named-content>-Ar42917–42918), China: Yunnan: Xishuangbanna, Mengla County, Menglun Town, Menglun Nature Reserve, Xishuangbanna Tropical Botanical Garden, 1 site in Mafengzhai (<named-content xmlns:xlink="http://www.w3.org/1999/xlink" content-type="dwc:verbatimCoordinates" xlink:type="simple"><named-content content-type="geo-json" specific-use="{&#34;type&#34;:&#34;Point&#34;,&#34;coordinates&#34;:[101.290000,21.891500]}" id="NCID0EAQAE" xlink:type="simple">21°53.49'N, 101°17.40'E</named-content></named-content>, ca 520 m alt.), 29.iv.2019, C. Wang leg.</p></tp:treatment-sec><tp:treatment-sec sec-type="diagnosis" id="SECID0EFQAE"><title>Diagnosis.</title><p>The male of this species closely resembles that of <italic><tp:taxon-name><tp:taxon-name-part taxon-name-part-type="genus" reg="Chalcoscirtus">C.</tp:taxon-name-part><tp:taxon-name-part taxon-name-part-type="species" reg="vietnamensis">vietnamensis</tp:taxon-name-part></tp:taxon-name></italic> (Żabka, 1985) from Vietnam in having a similar palp, but it can be distinguished by the following: 1) embolus with small, semicircular lamellar process (Fig. <xref ref-type="fig" rid="F3">3B</xref>) versus with a larger, subtriangular process in <italic><tp:taxon-name><tp:taxon-name-part taxon-name-part-type="genus" reg="Chalcoscirtus">C.</tp:taxon-name-part><tp:taxon-name-part taxon-name-part-type="species" reg="vietnamensis">vietnamensis</tp:taxon-name-part></tp:taxon-name></italic> (<xref ref-type="bibr" rid="B26">Żabka 1985</xref>: fig. 71); 2) <abbrev xmlns:xlink="http://www.w3.org/1999/xlink" xlink:title="retrolateral tibial apophysis" id="ABBRID0EJRAE" xlink:type="simple">RTA</abbrev> broadened and extending anteriorly at distal half (Fig. <xref ref-type="fig" rid="F3">3C</xref>) versus somewhat tapered, extending antero-prolaterally in <italic><tp:taxon-name><tp:taxon-name-part taxon-name-part-type="genus" reg="Chalcoscirtus">C.</tp:taxon-name-part><tp:taxon-name-part taxon-name-part-type="species" reg="vietnamensis">vietnamensis</tp:taxon-name-part></tp:taxon-name></italic> (<xref ref-type="bibr" rid="B26">Żabka 1985</xref>: fig. 72). The female of this species resembles that of <italic><tp:taxon-name><tp:taxon-name-part taxon-name-part-type="genus" reg="Chalcoscirtus">Chalcoscirtus</tp:taxon-name-part><tp:taxon-name-part taxon-name-part-type="species" reg="parvulus">parvulus</tp:taxon-name-part></tp:taxon-name></italic> Marusik, 1991 from Greece, Turkey, Kazakhstan, Iran, and Central Asia in having paired, oval atria and straight, short copulatory ducts, but it can be easily distinguished by the following: 1) spermathecae separated by more than 2/3 their width (Fig. <xref ref-type="fig" rid="F4">4A, B</xref>) versus touching in <italic><tp:taxon-name><tp:taxon-name-part taxon-name-part-type="genus" reg="Chalcoscirtus">C.</tp:taxon-name-part><tp:taxon-name-part taxon-name-part-type="species" reg="parvulus">parvulus</tp:taxon-name-part></tp:taxon-name></italic> (<xref ref-type="bibr" rid="B13">Logunov and Marusik 1999</xref>: fig. 93); 2) abdomen dorsally with a longitudinal, fusiform stripe across entire surface (Fig. <xref ref-type="fig" rid="F4">4E</xref>) versus with a pair of bars posteriorly in <italic><tp:taxon-name><tp:taxon-name-part taxon-name-part-type="genus" reg="Chalcoscirtus">C.</tp:taxon-name-part><tp:taxon-name-part taxon-name-part-type="species" reg="parvulus">parvulus</tp:taxon-name-part></tp:taxon-name></italic> (<xref ref-type="bibr" rid="B13">Logunov and Marusik 1999</xref>: fig. 91).</p><fig id="F3" position="float" orientation="portrait"><object-id xmlns:xlink="http://www.w3.org/1999/xlink" content-type="doi" xlink:type="simple">10.3897/zookeys.1116.82858.figure3</object-id><object-id xmlns:xlink="http://www.w3.org/1999/xlink" content-type="arpha" xlink:type="simple">F9181C91-B4FC-5A9D-B755-68CE781143C6</object-id><label>Figure 3.</label><caption><p><italic><tp:taxon-name><tp:taxon-name-part taxon-name-part-type="genus" reg="Chalcovietnamicus">Chalcovietnamicus</tp:taxon-name-part><tp:taxon-name-part taxon-name-part-type="species" reg="lii">lii</tp:taxon-name-part></tp:taxon-name></italic> comb. nov., male palp <bold>A</bold> prolateral <bold>B</bold> ventral <bold>C</bold> retrolateral. Scale bars: 0.1.</p></caption><graphic xmlns:xlink="http://www.w3.org/1999/xlink" xlink:href="zookeys-1116-085_article-82858__-g003.jpg" position="float" orientation="portrait" xlink:type="simple" id="oo_724867.jpg"><uri content-type="original_file" xlink:type="simple">https://binary.pensoft.net/fig/724867</uri></graphic></fig></tp:treatment-sec><tp:treatment-sec sec-type="description" id="SECID0EPUAE"><title>Description.</title><p><bold>Male</bold> (Figs <xref ref-type="fig" rid="F3">3</xref>, <xref ref-type="fig" rid="F4">4C, D, F, G</xref>). Total length 4.23. Carapace 2.30 long, 1.77 wide. Abdomen 2.24 long, 1.53 wide. Clypeus 0.11 high. Eye sizes and inter-distances: <abbrev xmlns:xlink="http://www.w3.org/1999/xlink" xlink:title="anterior median eye" id="ABBRID0E6UAE" xlink:type="simple">AME</abbrev> 0.49, <abbrev xmlns:xlink="http://www.w3.org/1999/xlink" xlink:title="anterior lateral eye" id="ABBRID0EDVAE" xlink:type="simple">ALE</abbrev> 0.31, <abbrev xmlns:xlink="http://www.w3.org/1999/xlink" xlink:title="posterior lateral eye" id="ABBRID0EHVAE" xlink:type="simple">PLE</abbrev> 0.25, <abbrev xmlns:xlink="http://www.w3.org/1999/xlink" xlink:title="anterior eye row width" id="ABBRID0ELVAE" xlink:type="simple">AERW</abbrev> 1.50, <abbrev xmlns:xlink="http://www.w3.org/1999/xlink" xlink:title="posterior eye row width" id="ABBRID0EPVAE" xlink:type="simple">PERW</abbrev> 1.53, <abbrev xmlns:xlink="http://www.w3.org/1999/xlink" xlink:title="eye field length" id="ABBRID0ETVAE" xlink:type="simple">EFL</abbrev> 1.27. Legs: I 6.71 (2.00, 2.95, 1.23, 0.53), II 5.03 (1.53, 2.00, 1.05, 0.45), III 4.21 (1.33, 1.48, 0.95, 0.45), IV 4.46 (1.40, 1.60, 1.01, 0.45). Carapace dark brown, bearing bilateral white and antero-marginal dark setae. Fovea dark, longitudinal, bar-shaped. Chelicerae red-brown to dark, with two promarginal teeth and one retromarginal fissidental tooth with two cusps. Endites paler than chelicerae, with pale ental margins bearing dark, thin setae. Labium dark. Sternum colored as labium, almost heart-shaped, bearing dark setae. Legs I longest, dark brown except tarsi red-brown, with three and two pairs of ventral spines on tibia and metatarsi, respectively; rest of legs yellow, with dark brown femora. Abdomen suboval, dorsum dark brown, with longitudinal, yellow to dark brown fusiform stripe across entire surface, cluster of antero-marginal white setae; venter brown, with pair of rufous, oblique stripes medially, covered with dark, thin setae.</p><fig id="F4" position="float" orientation="portrait"><object-id xmlns:xlink="http://www.w3.org/1999/xlink" content-type="doi" xlink:type="simple">10.3897/zookeys.1116.82858.figure4</object-id><object-id xmlns:xlink="http://www.w3.org/1999/xlink" content-type="arpha" xlink:type="simple">62A3C4BF-F26B-5E12-9C1F-D25A6DB129A6</object-id><label>Figure 4.</label><caption><p><italic><tp:taxon-name><tp:taxon-name-part taxon-name-part-type="genus" reg="Chalcovietnamicus">Chalcovietnamicus</tp:taxon-name-part><tp:taxon-name-part taxon-name-part-type="species" reg="lii">lii</tp:taxon-name-part></tp:taxon-name></italic> comb. nov. <bold>A</bold> epigyne, ventral <bold>B</bold> vulva, dorsal <bold>C</bold> male habitus, dorsal <bold>D</bold> ditto, ventral <bold>E</bold> female habitus, dorsal <bold>F</bold> male carapace, frontal <bold>G</bold> male chelicera, posterior. Scale bars: 0.1 (<bold>A, B, G</bold>); 0.5 (<bold>C–F</bold>).</p></caption><graphic xmlns:xlink="http://www.w3.org/1999/xlink" xlink:href="zookeys-1116-085_article-82858__-g004.jpg" position="float" orientation="portrait" xlink:type="simple" id="oo_724868.jpg"><uri content-type="original_file" xlink:type="simple">https://binary.pensoft.net/fig/724868</uri></graphic></fig><p>Palp (Fig. <xref ref-type="fig" rid="F3">3A–C</xref>): tibia thick, slightly longer than wide; retrolateral tibial apophysis narrowed medially, broadened, extending anteriorly at distal half; cymbium almost two times longer than wide, gradually narrowed at distal half in ventral view; bulb suboval, with sperm duct sinuous retrolaterally; embolus short, originating from antero-prolateral portion of bulb, blunt apically, with small, semicircular lamellar process at base.</p><p><bold>Female</bold> (Fig. <xref ref-type="fig" rid="F4">4A, B, E</xref>). Described by <xref ref-type="bibr" rid="B5">Lei and Peng (2010)</xref>.</p></tp:treatment-sec><tp:treatment-sec sec-type="distribution" id="SECID0ETXAE"><title>Distribution.</title><p>Known only from the type locality in Yunnan, China.</p></tp:treatment-sec><ref-list><ref id="B5"><mixed-citation xmlns:xlink="http://www.w3.org/1999/xlink" xlink:type="simple"><person-group><name name-style="western"><surname>Lei</surname><given-names>H</given-names></name><name name-style="western"><surname>Peng</surname><given-names>XJ</given-names></name></person-group> (<year>2010</year>) <article-title>Two new jumping spiders of the genus <italic><tp:taxon-name><tp:taxon-name-part taxon-name-part-type="genus">Chalcoscirtus</tp:taxon-name-part></tp:taxon-name></italic> from China (<tp:taxon-name><tp:taxon-name-part taxon-name-part-type="order">Araneae</tp:taxon-name-part></tp:taxon-name>: <tp:taxon-name><tp:taxon-name-part taxon-name-part-type="family">Salticidae</tp:taxon-name-part></tp:taxon-name>).</article-title><source>Acta Arachnologica Sinica</source><volume>19</volume>(<issue>2</issue>): <fpage>66</fpage>–<lpage>69</lpage>.</mixed-citation></ref><ref id="B26"><mixed-citation xmlns:xlink="http://www.w3.org/1999/xlink" xlink:type="simple"><person-group><name name-style="western"><surname>Żabka</surname><given-names>M</given-names></name></person-group> (<year>1985</year>) <article-title>Systematic and zoogeographic study on the family <tp:taxon-name><tp:taxon-name-part taxon-name-part-type="family">Salticidae</tp:taxon-name-part></tp:taxon-name> (<tp:taxon-name><tp:taxon-name-part taxon-name-part-type="order">Araneae</tp:taxon-name-part></tp:taxon-name>) from Viet-Nam.</article-title><source>Annales Zoologici, Warszawa</source><volume>39</volume>: <fpage>197</fpage>–<lpage>485</lpage>.</mixed-citation></ref><ref id="B13"><mixed-citation xmlns:xlink="http://www.w3.org/1999/xlink" xlink:type="simple"><person-group><name name-style="western"><surname>Logunov</surname><given-names>DV</given-names></name><name name-style="western"><surname>Marusik</surname><given-names>YM</given-names></name></person-group> (<year>1999</year>) <article-title>A brief review of the genus <italic><tp:taxon-name><tp:taxon-name-part taxon-name-part-type="genus">Chalcoscirtus</tp:taxon-name-part></tp:taxon-name></italic> Bertkau, 1880 in the faunas of Central Asia and the Caucasus (<tp:taxon-name><tp:taxon-name-part taxon-name-part-type="order">Aranei</tp:taxon-name-part></tp:taxon-name>: <tp:taxon-name><tp:taxon-name-part taxon-name-part-type="family">Salticidae</tp:taxon-name-part></tp:taxon-name>).</article-title><source><tp:taxon-name><tp:taxon-name-part taxon-name-part-type="phylum">Arthropoda</tp:taxon-name-part></tp:taxon-name> Selecta</source><volume>7</volume>: <fpage>205</fpage>–<lpage>226</lpage>.</mixed-citation></ref></ref-list></tp:taxon-treatment>
