# Supplementary material for: ﻿On eleven species of jumping spiders from Xishuangbanna, China (Araneae, Salticidae)
Source: Zookeys. 2022 Aug 8;1116:85–119. doi: 10.3897/zookeys.1116.82858 (PMC9848776; doi:10.3897/zookeys.1116.82858)
Supplement: XML Treatment for Euochin mii [file zookeys.1116.82858-treatment6.xml]

<!DOCTYPE tp:taxon-treatment
  PUBLIC "-//TaxonX//DTD Taxonomic Treatment Publishing DTD v0 20100105//EN" "tax-treatment-NSO.dtd">
<tp:taxon-treatment xmlns:tp="http://www.plazi.org/taxpub"><tp:treatment-meta><kwd-group><label>Taxon classification</label><kwd>
                <named-content content-type="kingdom">Animalia</named-content>
              </kwd><kwd>
                <named-content content-type="order">Araneae</named-content>
              </kwd><kwd>
                <named-content content-type="family">Salticidae</named-content>
              </kwd></kwd-group><mixed-citation publication-type="journal"><person-group><name><surname>Wang</surname><given-names>Cheng</given-names></name><name><surname>Li</surname><given-names>Shuqiang</given-names></name></person-group><article-title>﻿On eleven species of jumping spiders from Xishuangbanna, China (<tp:taxon-name><tp:taxon-name-part taxon-name-part-type="order">Araneae</tp:taxon-name-part></tp:taxon-name>, <tp:taxon-name><tp:taxon-name-part taxon-name-part-type="family">Salticidae</tp:taxon-name-part></tp:taxon-name>)</article-title><source>Zookeys</source><day>08</day><month>08</month><year>2022</year><volume>1116</volume><fpage>85</fpage><lpage>119</lpage><pub-id pub-id-type="doi">10.3897/zookeys.1116.82858</pub-id></mixed-citation></tp:treatment-meta><tp:nomenclature><label>﻿</label><tp:taxon-name>
              <object-id xmlns:xlink="http://www.w3.org/1999/xlink" content-type="arpha" xlink:type="simple">A8AE73B5-3E74-54A4-8E3E-068989A49A16</object-id>
              <tp:taxon-name-part taxon-name-part-type="genus" reg="Euochin">Euochin</tp:taxon-name-part>
              <tp:taxon-name-part taxon-name-part-type="species" reg="mii">mii</tp:taxon-name-part>
              <object-id xmlns:xlink="http://www.w3.org/1999/xlink" content-type="zoobank" xlink:type="simple">https://zoobank.org/CEFDA51B-09E0-455C-8454-1FD0423DC48B</object-id>
            </tp:taxon-name><tp:taxon-status xmlns:xlink="http://www.w3.org/1999/xlink" xlink:type="simple">sp. nov.</tp:taxon-status><xref ref-type="fig" rid="F5">Figs 5</xref><xref ref-type="fig" rid="F6">, 6</xref></tp:nomenclature><tp:treatment-sec sec-type="type material" id="SECID0E11AE"><title>Type material.</title><p><bold><italic>Holotype</italic></bold> ♂ (<named-content xmlns:xlink="http://www.w3.org/1999/xlink" content-type="dwc:institutional_code" xlink:title="Institute of Zoology, Chinese Academy of Sciences" xlink:href="http://grbio.org/institution/institute-zoology-chinese-academy-sciences" xlink:type="simple">IZCAS</named-content>-Ar42919), China: Yunnan: Xishuangbanna, Mengla County, Xiaolongha Village, Xishuangbanna National Nature Reserve, seasonal rainforest (<named-content xmlns:xlink="http://www.w3.org/1999/xlink" content-type="dwc:verbatimCoordinates" xlink:type="simple"><named-content content-type="geo-json" specific-use="{&#34;type&#34;:&#34;Point&#34;,&#34;coordinates&#34;:[101.604500,21.404000]}" id="NCID0EM2AE" xlink:type="simple">21°24.24'N, 101°36.27'E</named-content></named-content>, ca 710 m alt.), 17.xi.2013, Q. Zhao and Z. Chen leg. <bold><italic>Paratypes</italic></bold> 1♂6♀ (<named-content xmlns:xlink="http://www.w3.org/1999/xlink" content-type="dwc:institutional_code" xlink:title="Institute of Zoology, Chinese Academy of Sciences" xlink:href="http://grbio.org/institution/institute-zoology-chinese-academy-sciences" xlink:type="simple">IZCAS</named-content>-Ar42920–42926), same data as holotype; 1♂2♀ (<named-content xmlns:xlink="http://www.w3.org/1999/xlink" content-type="dwc:institutional_code" xlink:title="Institute of Zoology, Chinese Academy of Sciences" xlink:href="http://grbio.org/institution/institute-zoology-chinese-academy-sciences" xlink:type="simple">IZCAS</named-content>-Ar42927–42929), same locality and collectors, 21.xi.2013.</p></tp:treatment-sec><tp:treatment-sec sec-type="etymology" id="SECID0E32AE"><title>Etymology.</title><p>The species is named after Prof. Xiaoqi Mi, who helped us greatly with this research; noun (name) in genitive case.</p></tp:treatment-sec><tp:treatment-sec sec-type="diagnosis" id="SECID0EB3AE"><title>Diagnosis.</title><p><italic><tp:taxon-name><tp:taxon-name-part taxon-name-part-type="genus" reg="Euochin">Euochin</tp:taxon-name-part><tp:taxon-name-part taxon-name-part-type="species" reg="mii">mii</tp:taxon-name-part></tp:taxon-name></italic> sp. nov. resembles that of <italic><tp:taxon-name><tp:taxon-name-part taxon-name-part-type="genus" reg="Euochin">E.</tp:taxon-name-part><tp:taxon-name-part taxon-name-part-type="species" reg="subwanyan">subwanyan</tp:taxon-name-part></tp:taxon-name></italic> (Wang &amp; Li, 2020) from China in having a tapered embolus, straight retrolateral tibial apophysis and similarly sized, paired atria, but it differs by the following: 1) embolus forming a disc at base (Fig. <xref ref-type="fig" rid="F5">5C</xref>) versus indistinct in <italic><tp:taxon-name><tp:taxon-name-part taxon-name-part-type="genus" reg="Euochin">E.</tp:taxon-name-part><tp:taxon-name-part taxon-name-part-type="species" reg="subwanyan">subwanyan</tp:taxon-name-part></tp:taxon-name></italic> (<xref ref-type="bibr" rid="B18">Wang and Li 2020a</xref>: fig. 5C), 2) copulatory ducts about 1/7 diameter of spermatheca and curved anteromedially (Fig. <xref ref-type="fig" rid="F5">5C</xref>) versus about 1/4 diameter of spermatheca and twisted entirely in <italic><tp:taxon-name><tp:taxon-name-part taxon-name-part-type="genus" reg="Euochin">E.</tp:taxon-name-part><tp:taxon-name-part taxon-name-part-type="species" reg="subwanyan">subwanyan</tp:taxon-name-part></tp:taxon-name></italic> (<xref ref-type="bibr" rid="B18">Wang and Li 2020a</xref>: fig. 6C). The female also closely resembles <italic><tp:taxon-name><tp:taxon-name-part taxon-name-part-type="genus" reg="Euochin">E.</tp:taxon-name-part><tp:taxon-name-part taxon-name-part-type="species" reg="luzonica">luzonica</tp:taxon-name-part></tp:taxon-name></italic> Logunov, 2020 from Philippines in having thin copulatory ducts and large, spherical spermathecae, but it can be easily distinguished by the distance between the atrium and epigastric furrow, which is about 2/5 the spermathecal diameter (Fig. <xref ref-type="fig" rid="F6">6</xref>) but less than 1/10 the diameter in <italic><tp:taxon-name><tp:taxon-name-part taxon-name-part-type="genus" reg="Euochin">E.</tp:taxon-name-part><tp:taxon-name-part taxon-name-part-type="species" reg="luzonica">luzonica</tp:taxon-name-part></tp:taxon-name></italic> (<xref ref-type="bibr" rid="B10">Logunov 2020</xref>: fig. 15).</p><fig id="F5" position="float" orientation="portrait"><object-id xmlns:xlink="http://www.w3.org/1999/xlink" content-type="doi" xlink:type="simple">10.3897/zookeys.1116.82858.figure5</object-id><object-id xmlns:xlink="http://www.w3.org/1999/xlink" content-type="arpha" xlink:type="simple">604562A2-E80F-5BB6-B16C-6D7FB58EDC74</object-id><label>Figure 5.</label><caption><p><italic><tp:taxon-name><tp:taxon-name-part taxon-name-part-type="genus" reg="Euochin">Euochin</tp:taxon-name-part><tp:taxon-name-part taxon-name-part-type="species" reg="mii">mii</tp:taxon-name-part></tp:taxon-name></italic> sp. nov., male holotype palp <bold>A</bold> prolateral <bold>B</bold> retrolateral <bold>C</bold> ventral <bold>D</bold> dorsal. Scale bars: 0.1.</p></caption><graphic xmlns:xlink="http://www.w3.org/1999/xlink" xlink:href="zookeys-1116-085_article-82858__-g005.jpg" position="float" orientation="portrait" xlink:type="simple" id="oo_724869.jpg"><uri content-type="original_file" xlink:type="simple">https://binary.pensoft.net/fig/724869</uri></graphic></fig></tp:treatment-sec><tp:treatment-sec sec-type="description" id="SECID0ECAAG"><title>Description.</title><p><bold>Male</bold> (Figs <xref ref-type="fig" rid="F5">5</xref>, <xref ref-type="fig" rid="F6">6C, D, F, G</xref>). Total length 2.87. Carapace 1.64 long, 1.23 wide. Abdomen 1.28 long, 0.94 wide. Clypeus 0.08 high. Eye sizes and inter-distances: <abbrev xmlns:xlink="http://www.w3.org/1999/xlink" xlink:title="anterior median eye" id="ABBRID0ESAAG" xlink:type="simple">AME</abbrev> 0.39, <abbrev xmlns:xlink="http://www.w3.org/1999/xlink" xlink:title="anterior lateral eye" id="ABBRID0EWAAG" xlink:type="simple">ALE</abbrev> 0.27, <abbrev xmlns:xlink="http://www.w3.org/1999/xlink" xlink:title="posterior lateral eye" id="ABBRID0E1AAG" xlink:type="simple">PLE</abbrev> 0.22, <abbrev xmlns:xlink="http://www.w3.org/1999/xlink" xlink:title="anterior eye row width" id="ABBRID0E5AAG" xlink:type="simple">AERW</abbrev> 1.26, <abbrev xmlns:xlink="http://www.w3.org/1999/xlink" xlink:title="posterior eye row width" id="ABBRID0ECBAG" xlink:type="simple">PERW</abbrev> 1.09, <abbrev xmlns:xlink="http://www.w3.org/1999/xlink" xlink:title="eye field length" id="ABBRID0EGBAG" xlink:type="simple">EFL</abbrev> 0.72. Legs: I 3.73 (1.15, 1.43, 0.70, 0.45), II 2.91 (0.93, 1.00, 0.55, 0.43), III 3.41 (1.15, 1.05, 0.78, 0.43), IV 3.51 (1.10, 1.13, 0.85, 0.43). Carapace dark brown, with longitudinal, yellow area and dark radial lines on thorax, bearing dense, bilateral, white setae and sparse, golden, thin setae, denser at eye base. Fovea dark red, longitudinal. Chelicerae orange to dark brown, with two promarginal teeth and one retromarginal tooth. Endites orange to dark, white entally at tip, broadened distally. Labium almost linguiform, with several dark setae distally. Sternum dark brown, heart-shaped. Legs dark brown except middle 1/2 of metatarsi and tarsi pale or pale yellow. Abdomen suboval, dorsum rufous, dotted, with a subtrapeziform yellow patch at anterior margin, pair of transverse yellow stripes medially, two large, irregular, pale markings posteriorly; venter dark brown, with four dotted lines.</p><fig id="F6" position="float" orientation="portrait"><object-id xmlns:xlink="http://www.w3.org/1999/xlink" content-type="doi" xlink:type="simple">10.3897/zookeys.1116.82858.figure6</object-id><object-id xmlns:xlink="http://www.w3.org/1999/xlink" content-type="arpha" xlink:type="simple">A4793A4F-AAB0-58FE-94EE-1ED7DA23F728</object-id><label>Figure 6.</label><caption><p><italic><tp:taxon-name><tp:taxon-name-part taxon-name-part-type="genus" reg="Euochin">Euochin</tp:taxon-name-part><tp:taxon-name-part taxon-name-part-type="species" reg="mii">mii</tp:taxon-name-part></tp:taxon-name></italic> sp. nov., male holotype and female paratype <bold>A</bold> epigyne, ventral <bold>B</bold> vulva, dorsal <bold>C</bold> male holotype habitus, dorsal <bold>D</bold> ditto, ventral <bold>E</bold> female paratype habitus, dorsal <bold>F</bold> holotype carapace, frontal <bold>G</bold> holotype chelicera, posterior. Scale bars: 0.1 (<bold>A, B, G</bold>); 0.5 (<bold>C–F</bold>).</p></caption><graphic xmlns:xlink="http://www.w3.org/1999/xlink" xlink:href="zookeys-1116-085_article-82858__-g006.jpg" position="float" orientation="portrait" xlink:type="simple" id="oo_724870.jpg"><uri content-type="original_file" xlink:type="simple">https://binary.pensoft.net/fig/724870</uri></graphic></fig><p>Palp (Fig. <xref ref-type="fig" rid="F5">5A–D</xref>): tibia short, about 3 times wider than long in ventral view, with tapered, straight retrolateral tibial apophysis about 1.5 times longer than tibia; cymbium about 1.8 times longer than wide in ventral view; bulb swollen, with strongly curved sperm duct; embolus forming a disc at base, followed by tapered, knife-shaped portion, coiled into about 1/4 circle, and pointed apically.</p><p><bold>Female</bold> (Fig. <xref ref-type="fig" rid="F6">6A, B, E</xref>). Total length 3.15. Carapace 1.59 long, 1.18 wide. Abdomen 1.67 long, 1.28 wide. Clypeus 0.08 high. Eye sizes and inter-distances: <abbrev xmlns:xlink="http://www.w3.org/1999/xlink" xlink:title="anterior median eye" id="ABBRID0ECDAG" xlink:type="simple">AME</abbrev> 0.38, <abbrev xmlns:xlink="http://www.w3.org/1999/xlink" xlink:title="anterior lateral eye" id="ABBRID0EGDAG" xlink:type="simple">ALE</abbrev> 0.25, <abbrev xmlns:xlink="http://www.w3.org/1999/xlink" xlink:title="posterior lateral eye" id="ABBRID0EKDAG" xlink:type="simple">PLE</abbrev> 0.22, <abbrev xmlns:xlink="http://www.w3.org/1999/xlink" xlink:title="anterior eye row width" id="ABBRID0EODAG" xlink:type="simple">AERW</abbrev> 1.19, <abbrev xmlns:xlink="http://www.w3.org/1999/xlink" xlink:title="posterior eye row width" id="ABBRID0ESDAG" xlink:type="simple">PERW</abbrev> 1.08, <abbrev xmlns:xlink="http://www.w3.org/1999/xlink" xlink:title="eye field length" id="ABBRID0EWDAG" xlink:type="simple">EFL</abbrev> 0.72. Legs: I 2.76 (0.88, 1.05, 0.48, 0.35), II 2.46 (0.75, 0.88, 0.48, 0.35), III 3.18 (1.03, 1.15, 0.65, 0.35), IV 3.21 (1.00, 1.08, 0.78, 0.35). Habitus similar to that of male except with pale yellow legs and a distinct inverted triangular, yellow area across entire surface of thorax.</p><p>Epigyne (Fig. <xref ref-type="fig" rid="F6">6A, B</xref>): atria oval, paired; copulatory openings anteriorly located, close to each other; copulatory ducts thin, strongly curved before descending posteriorly to connect with median part of ental sides of spermathecae; spermathecae almost spherical, touching; fertilization ducts lamellar, transversely extending, originating from anterior portions of spermathecae.</p></tp:treatment-sec><tp:treatment-sec sec-type="distribution" id="SECID0EAEAG"><title>Distribution.</title><p>Known only from the type locality in Yunnan, China.</p></tp:treatment-sec><tp:treatment-sec sec-type="comments" id="SECID0EFEAG"><title>Comments.</title><p><xref ref-type="bibr" rid="B20">Wang and Li (2021)</xref> mentioned that the generic position of <italic><tp:taxon-name><tp:taxon-name-part taxon-name-part-type="genus" reg="Euochin">Euochin</tp:taxon-name-part><tp:taxon-name-part taxon-name-part-type="species" reg="yaoi">yaoi</tp:taxon-name-part></tp:taxon-name></italic> Wang &amp; Li, 2021 may need further confirmation. This is true for the new species and the following one as well for the same reasons.</p></tp:treatment-sec><ref-list><ref id="B18"><mixed-citation xmlns:xlink="http://www.w3.org/1999/xlink" xlink:type="simple"><person-group><name name-style="western"><surname>Wang</surname><given-names>C</given-names></name><name name-style="western"><surname>Li</surname><given-names>S</given-names></name></person-group> (<year>2020a</year>) <article-title>On eight species of jumping spiders from Xishuangbanna, Yunnan, China (<tp:taxon-name><tp:taxon-name-part taxon-name-part-type="order">Araneae</tp:taxon-name-part></tp:taxon-name>, <tp:taxon-name><tp:taxon-name-part taxon-name-part-type="family">Salticidae</tp:taxon-name-part></tp:taxon-name>).</article-title><source>ZooKeys</source><volume>909</volume>: <fpage>25</fpage>–<lpage>57</lpage>. <ext-link xlink:type="simple" ext-link-type="doi" xlink:href="10.3897/zookeys.909.47137">https://doi.org/10.3897/zookeys.909.47137</ext-link></mixed-citation></ref><ref id="B10"><mixed-citation xmlns:xlink="http://www.w3.org/1999/xlink" xlink:type="simple"><person-group><name name-style="western"><surname>Logunov</surname><given-names>DV</given-names></name></person-group> (<year>2020</year>) <article-title>New and poorly known leaf-litter dwelling jumping spiders from South-East Asia (<tp:taxon-name><tp:taxon-name-part taxon-name-part-type="order">Araneae</tp:taxon-name-part></tp:taxon-name>: <tp:taxon-name><tp:taxon-name-part taxon-name-part-type="family">Salticidae</tp:taxon-name-part></tp:taxon-name>: <tp:taxon-name><tp:taxon-name-part taxon-name-part-type="tribe">Euophryini</tp:taxon-name-part></tp:taxon-name> and <tp:taxon-name><tp:taxon-name-part taxon-name-part-type="tribe">Tisanibini</tp:taxon-name-part></tp:taxon-name>).</article-title><source>Arachnology</source><volume>18</volume>(<issue>6</issue>): <fpage>521</fpage>–<lpage>562</lpage>. <ext-link xlink:type="simple" ext-link-type="doi" xlink:href="10.13156/arac.2020.18.6.521">https://doi.org/10.13156/arac.2020.18.6.521</ext-link></mixed-citation></ref><ref id="B20"><mixed-citation xmlns:xlink="http://www.w3.org/1999/xlink" xlink:type="simple"><person-group><name name-style="western"><surname>Wang</surname><given-names>C</given-names></name><name name-style="western"><surname>Li</surname><given-names>S</given-names></name></person-group> (<year>2021</year>) <article-title>On ten species of jumping spiders from Xishuangbanna, China (<tp:taxon-name><tp:taxon-name-part taxon-name-part-type="order">Araneae</tp:taxon-name-part></tp:taxon-name>, <tp:taxon-name><tp:taxon-name-part taxon-name-part-type="family">Salticidae</tp:taxon-name-part></tp:taxon-name>).</article-title><source>ZooKeys</source><volume>1062</volume>: <fpage>123</fpage>–<lpage>155</lpage>. <ext-link xlink:type="simple" ext-link-type="doi" xlink:href="10.3897/zookeys.1062.72531">https://doi.org/10.3897/zookeys.1062.72531</ext-link></mixed-citation></ref></ref-list></tp:taxon-treatment>
