# Supplementary material for: ﻿On eleven species of jumping spiders from Xishuangbanna, China (Araneae, Salticidae)
Source: Zookeys. 2022 Aug 8;1116:85–119. doi: 10.3897/zookeys.1116.82858 (PMC9848776; doi:10.3897/zookeys.1116.82858)
Supplement: XML Treatment for Euochin tangi [file zookeys.1116.82858-treatment7.xml]

<!DOCTYPE tp:taxon-treatment
  PUBLIC "-//TaxonX//DTD Taxonomic Treatment Publishing DTD v0 20100105//EN" "tax-treatment-NSO.dtd">
<tp:taxon-treatment xmlns:tp="http://www.plazi.org/taxpub"><tp:treatment-meta><kwd-group><label>Taxon classification</label><kwd>
                <named-content content-type="kingdom">Animalia</named-content>
              </kwd><kwd>
                <named-content content-type="order">Araneae</named-content>
              </kwd><kwd>
                <named-content content-type="family">Salticidae</named-content>
              </kwd></kwd-group><mixed-citation publication-type="journal"><person-group><name><surname>Wang</surname><given-names>Cheng</given-names></name><name><surname>Li</surname><given-names>Shuqiang</given-names></name></person-group><article-title>﻿On eleven species of jumping spiders from Xishuangbanna, China (<tp:taxon-name><tp:taxon-name-part taxon-name-part-type="order">Araneae</tp:taxon-name-part></tp:taxon-name>, <tp:taxon-name><tp:taxon-name-part taxon-name-part-type="family">Salticidae</tp:taxon-name-part></tp:taxon-name>)</article-title><source>Zookeys</source><day>08</day><month>08</month><year>2022</year><volume>1116</volume><fpage>85</fpage><lpage>119</lpage><pub-id pub-id-type="doi">10.3897/zookeys.1116.82858</pub-id></mixed-citation></tp:treatment-meta><tp:nomenclature><label>﻿</label><tp:taxon-name>
              <object-id xmlns:xlink="http://www.w3.org/1999/xlink" content-type="arpha" xlink:type="simple">69D877A8-F37B-5797-82E8-B4FECABBB226</object-id>
              <tp:taxon-name-part taxon-name-part-type="genus" reg="Euochin">Euochin</tp:taxon-name-part>
              <tp:taxon-name-part taxon-name-part-type="species" reg="tangi">tangi</tp:taxon-name-part>
              <object-id xmlns:xlink="http://www.w3.org/1999/xlink" content-type="zoobank" xlink:type="simple">https://zoobank.org/1BEE50AF-BF19-4FA2-8292-DAA5F3923486</object-id>
            </tp:taxon-name><tp:taxon-status xmlns:xlink="http://www.w3.org/1999/xlink" xlink:type="simple">sp. nov.</tp:taxon-status><xref ref-type="fig" rid="F7">Fig. 7</xref></tp:nomenclature><tp:treatment-sec sec-type="type material" id="SECID0EHGAG"><title>Type material.</title><p><bold><italic>Holotype</italic></bold> ♀ (<named-content xmlns:xlink="http://www.w3.org/1999/xlink" content-type="dwc:institutional_code" xlink:title="Institute of Zoology, Chinese Academy of Sciences" xlink:href="http://grbio.org/institution/institute-zoology-chinese-academy-sciences" xlink:type="simple">IZCAS</named-content>-Ar42930), China: Yunnan: Xishuangbanna, Mengla County, Xiaolongha Village, Xishuangbanna Biodiversity Conservation Corridor, ravine rainforest (<named-content xmlns:xlink="http://www.w3.org/1999/xlink" content-type="dwc:verbatimCoordinates" xlink:type="simple"><named-content content-type="geo-json" specific-use="{&#34;type&#34;:&#34;Point&#34;,&#34;coordinates&#34;:[101.605333,21.404167]}" id="NCID0EZGAG" xlink:type="simple">21°24.25'N, 101°36.32'E</named-content></named-content>, ca 760 m alt.), 16.xi.2013, Q. Zhao and Z. Chen leg. <bold><italic>Paratype</italic></bold> 1♀ (<named-content xmlns:xlink="http://www.w3.org/1999/xlink" content-type="dwc:institutional_code" xlink:title="Institute of Zoology, Chinese Academy of Sciences" xlink:href="http://grbio.org/institution/institute-zoology-chinese-academy-sciences" xlink:type="simple">IZCAS</named-content>-Ar42931), same data as holotype.</p></tp:treatment-sec><tp:treatment-sec sec-type="etymology" id="SECID0EFHAG"><title>Etymology.</title><p>The specific name is a patronym in honor of the late Guo Tang, a major collector of spiders from Xishuangbanna; noun (name) in genitive case.</p></tp:treatment-sec><tp:treatment-sec sec-type="diagnosis" id="SECID0EKHAG"><title>Diagnosis.</title><p>The new species can be easily distinguished from other congeners by the presence of anteromedial accessory glands of the copulatory ducts, and the long (longer than spermathecae) and medially fold copulatory ducts (Fig. <xref ref-type="fig" rid="F7">7A–C</xref>), which lack accessory glands of the copulatory ducts, and have short (shorter than spermathecae) and not fold copulatory ducts in others (see <xref ref-type="bibr" rid="B14">Metzner 2022</xref>).</p><fig id="F7" position="float" orientation="portrait"><object-id xmlns:xlink="http://www.w3.org/1999/xlink" content-type="doi" xlink:type="simple">10.3897/zookeys.1116.82858.figure7</object-id><object-id xmlns:xlink="http://www.w3.org/1999/xlink" content-type="arpha" xlink:type="simple">0E317893-C956-58B0-A4FC-7F5023DF3A2F</object-id><label>Figure 7.</label><caption><p><italic><tp:taxon-name><tp:taxon-name-part taxon-name-part-type="genus" reg="Euochin">Euochin</tp:taxon-name-part><tp:taxon-name-part taxon-name-part-type="species" reg="tangi">tangi</tp:taxon-name-part></tp:taxon-name></italic> sp. nov., female holotype <bold>A, B</bold> epigyne, ventral <bold>C</bold> vulva, dorsal <bold>D</bold> habitus, dorsal <bold>E</bold> ditto, ventral <bold>F</bold> carapace, frontal <bold>G</bold> chelicera, posterior. Scale bars: 0.1 (<bold>A–C, G</bold>); 0.5 (<bold>D–F</bold>).</p></caption><graphic xmlns:xlink="http://www.w3.org/1999/xlink" xlink:href="zookeys-1116-085_article-82858__-g007.jpg" position="float" orientation="portrait" xlink:type="simple" id="oo_724871.jpg"><uri content-type="original_file" xlink:type="simple">https://binary.pensoft.net/fig/724871</uri></graphic></fig></tp:treatment-sec><tp:treatment-sec sec-type="description" id="SECID0EAJAG"><title>Description.</title><p><bold>Female</bold> (Fig. <xref ref-type="fig" rid="F7">7</xref>). Total length 3.82. Carapace 1.76 long, 1.41 wide. Abdomen 1.99 long, 1.48 wide. Clypeus 0.07 high. Eye sizes and inter-distances: <abbrev xmlns:xlink="http://www.w3.org/1999/xlink" xlink:title="anterior median eye" id="ABBRID0EMJAG" xlink:type="simple">AME</abbrev> 0.47, <abbrev xmlns:xlink="http://www.w3.org/1999/xlink" xlink:title="anterior lateral eye" id="ABBRID0EQJAG" xlink:type="simple">ALE</abbrev> 0.30, <abbrev xmlns:xlink="http://www.w3.org/1999/xlink" xlink:title="posterior lateral eye" id="ABBRID0EUJAG" xlink:type="simple">PLE</abbrev> 0.25, <abbrev xmlns:xlink="http://www.w3.org/1999/xlink" xlink:title="anterior eye row width" id="ABBRID0EYJAG" xlink:type="simple">AERW</abbrev> 1.48, <abbrev xmlns:xlink="http://www.w3.org/1999/xlink" xlink:title="posterior eye row width" id="ABBRID0E3JAG" xlink:type="simple">PERW</abbrev> 1.33, <abbrev xmlns:xlink="http://www.w3.org/1999/xlink" xlink:title="eye field length" id="ABBRID0EAKAG" xlink:type="simple">EFL</abbrev> 0.88. Legs: I 3.51 (1.10, 1.38, 0.63, 0.40), II 3.01 (0.95, 1.15, 0.53, 0.38), III 3.79 (1.25, 1.28, 0.83, 0.43), IV 4.07 (1.25, 1.38, 1.01, 0.43). Carapace yellow to dark brown, with pair of bilateral yellow bands and longitudinal, an irregular yellow band extending from the center of eye field to posterior margin, covered with dark and golden setae. Fovea thin, red-brown, longitudinal. Chelicerae yellow, with two promarginal teeth and one retromarginal fissidental tooth. Endites paler than chelicerae, bearing dense, dark setae at ental margins. Labium dark brown. Sternum pale to yellow, covered with brown, thin setae. Legs pale to yellow. Abdomen suboval, dorsum gray-brown to dark brown, dotted, with a longitudinal, irregular gray band anteriorly followed by two pairs of muscle depressions, then several herringbone and arched stripes, as well as several pairs of irregular gray patches laterally; venter pale yellow, with irregular dark brown patches posteromedially.</p><p>Epigyne (Fig. <xref ref-type="fig" rid="F7">7A–C</xref>): slightly wider than long; atria oval, paired; copulatory openings slit-like, beneath the anterior margin of median septum; copulatory ducts thick, posteriorly extending at origin, then curving bilaterally before folding, obliquely extending posteriorly to connect with anterior ental portions of spermathecae, with short accessory glands anteriorly; spermathecae subspherical, touching; fertilization ducts lamellar, originating from anterolateral portions of spermathecae.</p><p><bold>Male.</bold> Unknown.</p></tp:treatment-sec><tp:treatment-sec sec-type="distribution" id="SECID0EOKAG"><title>Distribution.</title><p>Known only from the type locality in Yunnan, China.</p></tp:treatment-sec><ref-list><ref id="B14"><mixed-citation xmlns:xlink="http://www.w3.org/1999/xlink" xlink:type="simple"><person-group><name name-style="western"><surname>Metzner</surname><given-names>H</given-names></name></person-group> (<year>2022</year>) Jumping Spiders (<tp:taxon-name><tp:taxon-name-part taxon-name-part-type="class">Arachnida</tp:taxon-name-part></tp:taxon-name>: <tp:taxon-name><tp:taxon-name-part taxon-name-part-type="order">Araneae</tp:taxon-name-part></tp:taxon-name>: <tp:taxon-name><tp:taxon-name-part taxon-name-part-type="family">Salticidae</tp:taxon-name-part></tp:taxon-name>) of the World. <ext-link xlink:type="simple" ext-link-type="uri" xlink:href="https://www.jumping-spiders.com">https://www.jumping-spiders.com</ext-link> [Accessed on: 10 May 2022]</mixed-citation></ref></ref-list></tp:taxon-treatment>
