# Supplementary material for: ﻿On eleven species of jumping spiders from Xishuangbanna, China (Araneae, Salticidae)
Source: Zookeys. 2022 Aug 8;1116:85–119. doi: 10.3897/zookeys.1116.82858 (PMC9848776; doi:10.3897/zookeys.1116.82858)
Supplement: XML Treatment for Eupoa [file zookeys.1116.82858-treatment8.xml]

<!DOCTYPE tp:taxon-treatment
  PUBLIC "-//TaxonX//DTD Taxonomic Treatment Publishing DTD v0 20100105//EN" "tax-treatment-NSO.dtd">
<tp:taxon-treatment xmlns:tp="http://www.plazi.org/taxpub"><tp:treatment-meta><kwd-group><label>Taxon classification</label><kwd>
                <named-content content-type="kingdom">Animalia</named-content>
              </kwd><kwd>
                <named-content content-type="order">Araneae</named-content>
              </kwd><kwd>
                <named-content content-type="family">Salticidae</named-content>
              </kwd></kwd-group><mixed-citation publication-type="journal"><person-group><name><surname>Wang</surname><given-names>Cheng</given-names></name><name><surname>Li</surname><given-names>Shuqiang</given-names></name></person-group><article-title>﻿On eleven species of jumping spiders from Xishuangbanna, China (<tp:taxon-name><tp:taxon-name-part taxon-name-part-type="order">Araneae</tp:taxon-name-part></tp:taxon-name>, <tp:taxon-name><tp:taxon-name-part taxon-name-part-type="family">Salticidae</tp:taxon-name-part></tp:taxon-name>)</article-title><source>Zookeys</source><day>08</day><month>08</month><year>2022</year><volume>1116</volume><fpage>85</fpage><lpage>119</lpage><pub-id pub-id-type="doi">10.3897/zookeys.1116.82858</pub-id></mixed-citation></tp:treatment-meta><tp:nomenclature><label>﻿Genus</label><tp:taxon-name>
              <object-id xmlns:xlink="http://www.w3.org/1999/xlink" content-type="arpha" xlink:type="simple">FE790FE1-4CF7-5608-8B03-03A75D2CF79C</object-id>
              <tp:taxon-name-part taxon-name-part-type="genus" reg="Eupoa">Eupoa</tp:taxon-name-part>
            </tp:taxon-name><tp:taxon-authority>Żabka, 1985</tp:taxon-authority></tp:nomenclature><tp:treatment-sec sec-type="type species" id="SECID0ETLAG"><title>Type species.</title><p><italic><tp:taxon-name><tp:taxon-name-part taxon-name-part-type="genus" reg="Eupoa">Eupoa</tp:taxon-name-part><tp:taxon-name-part taxon-name-part-type="species" reg="prima">prima</tp:taxon-name-part></tp:taxon-name></italic> Żabka, 1985 from Vietnam by original designation.</p></tp:treatment-sec></tp:taxon-treatment>
