# Supplementary material for: ﻿On eleven species of jumping spiders from Xishuangbanna, China (Araneae, Salticidae)
Source: Zookeys. 2022 Aug 8;1116:85–119. doi: 10.3897/zookeys.1116.82858 (PMC9848776; doi:10.3897/zookeys.1116.82858)
Supplement: XML Treatment for Eupoa logunovi [file zookeys.1116.82858-treatment9.xml]

<!DOCTYPE tp:taxon-treatment
  PUBLIC "-//TaxonX//DTD Taxonomic Treatment Publishing DTD v0 20100105//EN" "tax-treatment-NSO.dtd">
<tp:taxon-treatment xmlns:tp="http://www.plazi.org/taxpub"><tp:treatment-meta><kwd-group><label>Taxon classification</label><kwd>
                <named-content content-type="kingdom">Animalia</named-content>
              </kwd><kwd>
                <named-content content-type="order">Araneae</named-content>
              </kwd><kwd>
                <named-content content-type="family">Salticidae</named-content>
              </kwd></kwd-group><mixed-citation publication-type="journal"><person-group><name><surname>Wang</surname><given-names>Cheng</given-names></name><name><surname>Li</surname><given-names>Shuqiang</given-names></name></person-group><article-title>﻿On eleven species of jumping spiders from Xishuangbanna, China (<tp:taxon-name><tp:taxon-name-part taxon-name-part-type="order">Araneae</tp:taxon-name-part></tp:taxon-name>, <tp:taxon-name><tp:taxon-name-part taxon-name-part-type="family">Salticidae</tp:taxon-name-part></tp:taxon-name>)</article-title><source>Zookeys</source><day>08</day><month>08</month><year>2022</year><volume>1116</volume><fpage>85</fpage><lpage>119</lpage><pub-id pub-id-type="doi">10.3897/zookeys.1116.82858</pub-id></mixed-citation></tp:treatment-meta><tp:nomenclature><label>﻿</label><tp:taxon-name>
              <object-id xmlns:xlink="http://www.w3.org/1999/xlink" content-type="arpha" xlink:type="simple">0C671A1B-B03C-599A-82C6-14A68F59EEC1</object-id>
              <tp:taxon-name-part taxon-name-part-type="genus" reg="Eupoa">Eupoa</tp:taxon-name-part>
              <tp:taxon-name-part taxon-name-part-type="species" reg="logunovi">logunovi</tp:taxon-name-part>
              <object-id xmlns:xlink="http://www.w3.org/1999/xlink" content-type="zoobank" xlink:type="simple">https://zoobank.org/62C86F4D-CA74-4620-9C7A-8BCD97156B91</object-id>
            </tp:taxon-name><tp:taxon-status xmlns:xlink="http://www.w3.org/1999/xlink" xlink:type="simple">sp. nov.</tp:taxon-status><xref ref-type="fig" rid="F8">Figs 8</xref><xref ref-type="fig" rid="F9">, 9</xref></tp:nomenclature><tp:treatment-sec sec-type="type material" id="SECID0EVNAG"><title>Type material.</title><p><bold><italic>Holotype</italic></bold> ♂ (<named-content xmlns:xlink="http://www.w3.org/1999/xlink" content-type="dwc:institutional_code" xlink:title="Institute of Zoology, Chinese Academy of Sciences" xlink:href="http://grbio.org/institution/institute-zoology-chinese-academy-sciences" xlink:type="simple">IZCAS</named-content>-Ar42932), China: Yunnan: Xishuangbanna, Mengla County, Xiaolongha Village, Xishuangbanna Biodiversity Conservation Corridor, ravine rainforest (<named-content xmlns:xlink="http://www.w3.org/1999/xlink" content-type="dwc:verbatimCoordinates" xlink:type="simple"><named-content content-type="geo-json" specific-use="{&#34;type&#34;:&#34;Point&#34;,&#34;coordinates&#34;:[101.605333,21.404167]}" id="NCID0EHOAG" xlink:type="simple">21°24.25'N, 101°36.32'E</named-content></named-content>, 760 ± 20 m alt.), 16.xi.2013, Q. Zhao and Z. Chen leg. <bold><italic>Paratypes</italic></bold> 1♂1♀ (<named-content xmlns:xlink="http://www.w3.org/1999/xlink" content-type="dwc:institutional_code" xlink:title="Institute of Zoology, Chinese Academy of Sciences" xlink:href="http://grbio.org/institution/institute-zoology-chinese-academy-sciences" xlink:type="simple">IZCAS</named-content>-Ar42933–42934), same data as holotype.</p></tp:treatment-sec><tp:treatment-sec sec-type="etymology" id="SECID0ETOAG"><title>Etymology.</title><p>The specific name is a patronym in honor of Dmitri V. Logunov, who contributed significantly to the taxonomy of the genus <italic><tp:taxon-name><tp:taxon-name-part taxon-name-part-type="genus" reg="Eupoa">Eupoa</tp:taxon-name-part></tp:taxon-name></italic>; noun (name) in genitive case.</p></tp:treatment-sec><tp:treatment-sec sec-type="diagnosis" id="SECID0EAPAG"><title>Diagnosis.</title><p><italic><tp:taxon-name><tp:taxon-name-part taxon-name-part-type="genus" reg="Eupoa">Eupoa</tp:taxon-name-part><tp:taxon-name-part taxon-name-part-type="species" reg="logunovi">logunovi</tp:taxon-name-part></tp:taxon-name></italic> sp. nov. can be easily distinguished from other congeners by the long, twisted retrolateral femoral apophysis (longer than the tibia), which is absent or shorter than the tibia in others (see <xref ref-type="bibr" rid="B14">Metzner 2022</xref>). The female of this species resembles that of <italic><tp:taxon-name><tp:taxon-name-part taxon-name-part-type="genus" reg="Eupoa">E.</tp:taxon-name-part><tp:taxon-name-part taxon-name-part-type="species" reg="prima">prima</tp:taxon-name-part></tp:taxon-name></italic> Żabka, 1985 from Vietnam in having very long copulatory ducts, but it can be easily distinguished by the presence of a concave septum (Fig. <xref ref-type="fig" rid="F9">9A</xref>) versus absent in <italic><tp:taxon-name><tp:taxon-name-part taxon-name-part-type="genus" reg="Eupoa">E.</tp:taxon-name-part><tp:taxon-name-part taxon-name-part-type="species" reg="prima">prima</tp:taxon-name-part></tp:taxon-name></italic> (<xref ref-type="bibr" rid="B26">Żabka 1985</xref>: figs 167, 168), and by copulatory ducts that are connected to the baso-inner portions of spermathecae (Fig. <xref ref-type="fig" rid="F9">9B</xref>), whereas in <italic><tp:taxon-name><tp:taxon-name-part taxon-name-part-type="genus" reg="Eupoa">E.</tp:taxon-name-part><tp:taxon-name-part taxon-name-part-type="species" reg="prima">prima</tp:taxon-name-part></tp:taxon-name></italic> they are lateral to the spermathecae (<xref ref-type="bibr" rid="B26">Żabka 1985</xref>: fig. 169).</p></tp:treatment-sec><tp:treatment-sec sec-type="description" id="SECID0EGRAG"><title>Description.</title><p><bold>Male</bold> (Figs <xref ref-type="fig" rid="F8">8</xref>, <xref ref-type="fig" rid="F9">9C, E–H</xref>). Total length 2.02. Carapace 1.02 long, 0.91 wide. Abdomen 0.96 long, 0.74 wide. Clypeus 0.07 high. Eye sizes and inter-distances: <abbrev xmlns:xlink="http://www.w3.org/1999/xlink" xlink:title="anterior median eye" id="ABBRID0EWRAG" xlink:type="simple">AME</abbrev> 0.29, <abbrev xmlns:xlink="http://www.w3.org/1999/xlink" xlink:title="anterior lateral eye" id="ABBRID0E1RAG" xlink:type="simple">ALE</abbrev> 0.21, <abbrev xmlns:xlink="http://www.w3.org/1999/xlink" xlink:title="posterior lateral eye" id="ABBRID0E5RAG" xlink:type="simple">PLE</abbrev> 0.13, <abbrev xmlns:xlink="http://www.w3.org/1999/xlink" xlink:title="anterior eye row width" id="ABBRID0ECSAG" xlink:type="simple">AERW</abbrev> 0.94, <abbrev xmlns:xlink="http://www.w3.org/1999/xlink" xlink:title="posterior eye row width" id="ABBRID0EGSAG" xlink:type="simple">PERW</abbrev> 0.85, <abbrev xmlns:xlink="http://www.w3.org/1999/xlink" xlink:title="eye field length" id="ABBRID0EKSAG" xlink:type="simple">EFL</abbrev> 0.53. Legs: I 1.89 (0.60, 0.68, 0.38, 0.23), II 1.61 (0.53, 0.55, 0.30, 0.23), III 1.61 (0.50, 0.50, 0.38, 0.23), IV 2.28 (0.75, 0.80, 0.48, 0.25). Carapace yellow to dark brown, steeply sloped at posterior margin, with an inverted subtriangular yellow area extending from middle of eye field to posterior margin, bearing sparse setae at eye base. Fovea indistinct. Chelicerae pale to yellow, with two promarginal and four retromarginal teeth. Endites colored as chelicerae. Labium slightly darker than endites. Sternum almost heart-shaped, paler medially, covered with thin, brown setae. Legs yellow, with three pairs of ventral spines on metatarsi and tibiae I, respectively. Abdomen suboval, dorsum dark, somewhat mingled with blue, with longitudinal, central, narrow yellow stripe across nearly the entire surface; venter pale, setose, without markings.</p><fig id="F8" position="float" orientation="portrait"><object-id xmlns:xlink="http://www.w3.org/1999/xlink" content-type="doi" xlink:type="simple">10.3897/zookeys.1116.82858.figure8</object-id><object-id xmlns:xlink="http://www.w3.org/1999/xlink" content-type="arpha" xlink:type="simple">F6A2A9B5-D872-50EC-8822-8AA223CD5D8D</object-id><label>Figure 8.</label><caption><p><italic><tp:taxon-name><tp:taxon-name-part taxon-name-part-type="genus" reg="Eupoa">Eupoa</tp:taxon-name-part><tp:taxon-name-part taxon-name-part-type="species" reg="logunovi">logunovi</tp:taxon-name-part></tp:taxon-name></italic> sp. nov., male holotype palp <bold>A</bold> ventral <bold>B</bold> retrolateral <bold>C</bold> dorsal <bold>D</bold> bulb, ventral. Scale bars: 0.1.</p></caption><graphic xmlns:xlink="http://www.w3.org/1999/xlink" xlink:href="zookeys-1116-085_article-82858__-g008.jpg" position="float" orientation="portrait" xlink:type="simple" id="oo_724872.jpg"><uri content-type="original_file" xlink:type="simple">https://binary.pensoft.net/fig/724872</uri></graphic></fig><p>Palp (Fig. <xref ref-type="fig" rid="F8">8A–D</xref>): femur about 2.5 times longer than wide in retrolateral view, with tapered, S-shaped retrolateral apophysis twisted into pointed tip; patella slightly wider than femur, with spiraled retrolateral apophysis; tibia wider than long, with strongly sclerotized, tapered ventral apophysis extending posteriorly to blunt end and squarish retrolateral apophysis; cymbium setose; bulb swollen, oval; median apophysis transversely extending in ventral view, forming small hook distally; terminal apophysis lamellar, extending antero-retrolaterally, with blunt tip; embolus filiform, coiled into circle distally, tip extending beyond cymbial tip.</p><p><bold>Female.</bold> (Fig. <xref ref-type="fig" rid="F9">9A, B, D</xref>). Total length 2.20. Carapace 0.95 long, 0.82 wide. Abdomen 1.18 long, 0.94 wide. Clypeus 0.08 high. Eye sizes and inter-distances: <abbrev xmlns:xlink="http://www.w3.org/1999/xlink" xlink:title="anterior median eye" id="ABBRID0E3TAG" xlink:type="simple">AME</abbrev> 0.27, <abbrev xmlns:xlink="http://www.w3.org/1999/xlink" xlink:title="anterior lateral eye" id="ABBRID0EAUAG" xlink:type="simple">ALE</abbrev> 0.19, <abbrev xmlns:xlink="http://www.w3.org/1999/xlink" xlink:title="posterior lateral eye" id="ABBRID0EEUAG" xlink:type="simple">PLE</abbrev> 0.13, <abbrev xmlns:xlink="http://www.w3.org/1999/xlink" xlink:title="anterior eye row width" id="ABBRID0EIUAG" xlink:type="simple">AERW</abbrev> 0.86, <abbrev xmlns:xlink="http://www.w3.org/1999/xlink" xlink:title="posterior eye row width" id="ABBRID0EMUAG" xlink:type="simple">PERW</abbrev> 0.79, <abbrev xmlns:xlink="http://www.w3.org/1999/xlink" xlink:title="eye field length" id="ABBRID0EQUAG" xlink:type="simple">EFL</abbrev> 0.52. Legs: I 1.94 (0.60, 0.73, 0.38, 0.23), II 1.59 (0.48, 0.58, 0.30, 0.23), III 1.61 (0.50, 0.50, 0.38, 0.23), IV 2.46 (0.78, 0.90, 0.53, 0.25). Habitus similar to that of male except paler, with four distinct yellow bands on dorsum of abdomen.</p><fig id="F9" position="float" orientation="portrait"><object-id xmlns:xlink="http://www.w3.org/1999/xlink" content-type="doi" xlink:type="simple">10.3897/zookeys.1116.82858.figure9</object-id><object-id xmlns:xlink="http://www.w3.org/1999/xlink" content-type="arpha" xlink:type="simple">56AC626D-9852-5856-8576-799FF75E3CF7</object-id><label>Figure 9.</label><caption><p><italic><tp:taxon-name><tp:taxon-name-part taxon-name-part-type="genus" reg="Eupoa">Eupoa</tp:taxon-name-part><tp:taxon-name-part taxon-name-part-type="species" reg="logunovi">logunovi</tp:taxon-name-part></tp:taxon-name></italic> sp. nov., male holotype and female paratype <bold>A</bold> epigyne, ventral <bold>B</bold> vulva, dorsal <bold>C</bold> male holotype habitus, dorsal <bold>D</bold> female paratype habitus, dorsal <bold>E</bold> holotype habitus, ventral <bold>F</bold> holotype carapace, frontal <bold>G</bold> holotype chelicera, posterior <bold>H</bold> ditto, anterior. Scale bars: 0.1 (<bold>A, B, G, H</bold>); 0.2 (<bold>C–F</bold>).</p></caption><graphic xmlns:xlink="http://www.w3.org/1999/xlink" xlink:href="zookeys-1116-085_article-82858__-g009.jpg" position="float" orientation="portrait" xlink:type="simple" id="oo_724873.jpg"><uri content-type="original_file" xlink:type="simple">https://binary.pensoft.net/fig/724873</uri></graphic></fig><p>Epigyne (Fig. <xref ref-type="fig" rid="F9">9A, B</xref>): wider than long; atrium large, suboval separated by concave septum, with pair of arched anterolateral ridges and U-shaped posterior ridge; copulatory openings anteriorly located; copulatory ducts membranous at origin, and then leading to lateral, twisted, sclerotized portions that descend obliquely and connect to the base of elongated spermathecae; fertilization ducts triangular, originating from anterior portion of spermathecae.</p></tp:treatment-sec><tp:treatment-sec sec-type="distribution" id="SECID0EGWAG"><title>Distribution.</title><p>Known only from the type locality in Yunnan, China.</p></tp:treatment-sec><ref-list><ref id="B14"><mixed-citation xmlns:xlink="http://www.w3.org/1999/xlink" xlink:type="simple"><person-group><name name-style="western"><surname>Metzner</surname><given-names>H</given-names></name></person-group> (<year>2022</year>) Jumping Spiders (<tp:taxon-name><tp:taxon-name-part taxon-name-part-type="class">Arachnida</tp:taxon-name-part></tp:taxon-name>: <tp:taxon-name><tp:taxon-name-part taxon-name-part-type="order">Araneae</tp:taxon-name-part></tp:taxon-name>: <tp:taxon-name><tp:taxon-name-part taxon-name-part-type="family">Salticidae</tp:taxon-name-part></tp:taxon-name>) of the World. <ext-link xlink:type="simple" ext-link-type="uri" xlink:href="https://www.jumping-spiders.com">https://www.jumping-spiders.com</ext-link> [Accessed on: 10 May 2022]</mixed-citation></ref><ref id="B26"><mixed-citation xmlns:xlink="http://www.w3.org/1999/xlink" xlink:type="simple"><person-group><name name-style="western"><surname>Żabka</surname><given-names>M</given-names></name></person-group> (<year>1985</year>) <article-title>Systematic and zoogeographic study on the family <tp:taxon-name><tp:taxon-name-part taxon-name-part-type="family">Salticidae</tp:taxon-name-part></tp:taxon-name> (<tp:taxon-name><tp:taxon-name-part taxon-name-part-type="order">Araneae</tp:taxon-name-part></tp:taxon-name>) from Viet-Nam.</article-title><source>Annales Zoologici, Warszawa</source><volume>39</volume>: <fpage>197</fpage>–<lpage>485</lpage>.</mixed-citation></ref></ref-list></tp:taxon-treatment>
