# Supplementary material for: ﻿On eleven species of jumping spiders from Xishuangbanna, China (Araneae, Salticidae)
Source: Zookeys. 2022 Aug 8;1116:85–119. doi: 10.3897/zookeys.1116.82858 (PMC9848776; doi:10.3897/zookeys.1116.82858)
Supplement: XML Treatment for Indomarengo wengnan [file zookeys.1116.82858-treatment11.xml]

<!DOCTYPE tp:taxon-treatment
  PUBLIC "-//TaxonX//DTD Taxonomic Treatment Publishing DTD v0 20100105//EN" "tax-treatment-NSO.dtd">
<tp:taxon-treatment xmlns:tp="http://www.plazi.org/taxpub"><tp:treatment-meta><kwd-group><label>Taxon classification</label><kwd>
                <named-content content-type="kingdom">Animalia</named-content>
              </kwd><kwd>
                <named-content content-type="order">Araneae</named-content>
              </kwd><kwd>
                <named-content content-type="family">Salticidae</named-content>
              </kwd></kwd-group><mixed-citation publication-type="journal"><person-group><name><surname>Wang</surname><given-names>Cheng</given-names></name><name><surname>Li</surname><given-names>Shuqiang</given-names></name></person-group><article-title>﻿On eleven species of jumping spiders from Xishuangbanna, China (<tp:taxon-name><tp:taxon-name-part taxon-name-part-type="order">Araneae</tp:taxon-name-part></tp:taxon-name>, <tp:taxon-name><tp:taxon-name-part taxon-name-part-type="family">Salticidae</tp:taxon-name-part></tp:taxon-name>)</article-title><source>Zookeys</source><day>08</day><month>08</month><year>2022</year><volume>1116</volume><fpage>85</fpage><lpage>119</lpage><pub-id pub-id-type="doi">10.3897/zookeys.1116.82858</pub-id></mixed-citation></tp:treatment-meta><tp:nomenclature><label>﻿</label><tp:taxon-name>
              <object-id xmlns:xlink="http://www.w3.org/1999/xlink" content-type="arpha" xlink:type="simple">E3DCC136-11CF-51C9-9BD5-3FF562BF56A7</object-id>
              <tp:taxon-name-part taxon-name-part-type="genus" reg="Indomarengo">Indomarengo</tp:taxon-name-part>
              <tp:taxon-name-part taxon-name-part-type="species" reg="wengnan">wengnan</tp:taxon-name-part>
              <object-id xmlns:xlink="http://www.w3.org/1999/xlink" content-type="zoobank" xlink:type="simple">https://zoobank.org/6FF5D3FD-D2AA-4F2F-9795-9A396EFA1F25</object-id>
            </tp:taxon-name><tp:taxon-status xmlns:xlink="http://www.w3.org/1999/xlink" xlink:type="simple">sp. nov.</tp:taxon-status><xref ref-type="fig" rid="F10">Fig. 10</xref></tp:nomenclature><tp:treatment-sec sec-type="type material" id="SECID0EJZAG"><title>Type material.</title><p><bold><italic>Holotype</italic></bold> ♀ (<named-content xmlns:xlink="http://www.w3.org/1999/xlink" content-type="dwc:institutional_code" xlink:title="Institute of Zoology, Chinese Academy of Sciences" xlink:href="http://grbio.org/institution/institute-zoology-chinese-academy-sciences" xlink:type="simple">IZCAS</named-content>-Ar42935), China: Yunnan: Xishuangbanna, Jinghong City, Meng’a Township, Wengnan Village, secondary forest (<named-content xmlns:xlink="http://www.w3.org/1999/xlink" content-type="dwc:verbatimCoordinates" xlink:type="simple"><named-content content-type="geo-json" specific-use="{&#34;type&#34;:&#34;Point&#34;,&#34;coordinates&#34;:[100.370333,22.083333]}" id="NCID0E2ZAG" xlink:type="simple">22°05.00'N, 100°22.22'E</named-content></named-content>, 1137 ± 12 m alt.), 25.xii.2012, Q. Zhao and Z. Chen leg.</p></tp:treatment-sec><tp:treatment-sec sec-type="etymology" id="SECID0EA1AG"><title>Etymology.</title><p>The specific name is derived from the name of the type locality and is a noun in apposition.</p></tp:treatment-sec><tp:treatment-sec sec-type="diagnosis" id="SECID0EF1AG"><title>Diagnosis.</title><p><italic><tp:taxon-name><tp:taxon-name-part taxon-name-part-type="genus" reg="Indomarengo">Indomarengo</tp:taxon-name-part><tp:taxon-name-part taxon-name-part-type="species" reg="wengnan">wengnan</tp:taxon-name-part></tp:taxon-name></italic> sp. nov. resembles that of <italic><tp:taxon-name><tp:taxon-name-part taxon-name-part-type="genus" reg="Indomarengo">I.</tp:taxon-name-part><tp:taxon-name-part taxon-name-part-type="species" reg="yui">yui</tp:taxon-name-part></tp:taxon-name></italic> Wang &amp; Li, 2020 from China in having a similar habitus and L-shaped spermathecae, but it can be easily distinguished by the following: 1) atria separated from each other by more than their width (Fig. <xref ref-type="fig" rid="F10">10A–D</xref>) versus almost touching in <italic><tp:taxon-name><tp:taxon-name-part taxon-name-part-type="genus" reg="Indomarengo">I.</tp:taxon-name-part><tp:taxon-name-part taxon-name-part-type="species" reg="yui">yui</tp:taxon-name-part></tp:taxon-name></italic> (Fig. <xref ref-type="fig" rid="F11">11A–C</xref>); 2) copulatory ducts not coiled (Fig. <xref ref-type="fig" rid="F10">10A–D</xref>) versus distally coiled in <italic><tp:taxon-name><tp:taxon-name-part taxon-name-part-type="genus" reg="Indomarengo">I.</tp:taxon-name-part><tp:taxon-name-part taxon-name-part-type="species" reg="yui">yui</tp:taxon-name-part></tp:taxon-name></italic> (Fig. <xref ref-type="fig" rid="F11">11A–C</xref>). The species is also similar to <italic><tp:taxon-name><tp:taxon-name-part taxon-name-part-type="genus" reg="Tauala">Tauala</tp:taxon-name-part><tp:taxon-name-part taxon-name-part-type="species" reg="elongatus">elongatus</tp:taxon-name-part></tp:taxon-name></italic> Peng &amp; Li, 2002 from China in the general habitus and the paired, separated atria, but it differs by the absence of accessory glands of the copulatory ducts and L-shaped spermathecae (Fig. <xref ref-type="fig" rid="F10">10A–D</xref>), whereas in <italic><tp:taxon-name><tp:taxon-name-part taxon-name-part-type="genus" reg="Tauala">T.</tp:taxon-name-part><tp:taxon-name-part taxon-name-part-type="species" reg="elongatus">elongatus</tp:taxon-name-part></tp:taxon-name></italic> the glands of the copulatory ducts are present and the spermathecae are tube-shaped (<xref ref-type="bibr" rid="B16">Peng and Li 2002</xref>: fig. 20).</p><fig id="F10" position="float" orientation="portrait"><object-id xmlns:xlink="http://www.w3.org/1999/xlink" content-type="doi" xlink:type="simple">10.3897/zookeys.1116.82858.figure10</object-id><object-id xmlns:xlink="http://www.w3.org/1999/xlink" content-type="arpha" xlink:type="simple">AF4F5C87-2E22-5C42-AECC-F9E5F8E8B611</object-id><label>Figure 10.</label><caption><p><italic><tp:taxon-name><tp:taxon-name-part taxon-name-part-type="genus" reg="Indomarengo">Indomarengo</tp:taxon-name-part><tp:taxon-name-part taxon-name-part-type="species" reg="wengnan">wengnan</tp:taxon-name-part></tp:taxon-name></italic> sp. nov., female holotype <bold>A, C</bold> epigyne, ventral <bold>B, D</bold> vulva, dorsal <bold>E</bold> habitus, dorsal <bold>F</bold> ditto, lateral <bold>G</bold> ditto, ventral <bold>H</bold> carapace, frontal <bold>I</bold> chelicera, posterior <bold>J</bold> leg I, prolateral. Scale bars: 0.1 (<bold>A–D, G</bold>); 0.5 (<bold>E–G</bold>); 0.2 (<bold>H, J</bold>).</p></caption><graphic xmlns:xlink="http://www.w3.org/1999/xlink" xlink:href="zookeys-1116-085_article-82858__-g010.jpg" position="float" orientation="portrait" xlink:type="simple" id="oo_724874.jpg"><uri content-type="original_file" xlink:type="simple">https://binary.pensoft.net/fig/724874</uri></graphic></fig></tp:treatment-sec><tp:treatment-sec sec-type="description" id="SECID0ET5AG"><title>Description.</title><p><bold>Female</bold> (Fig. <xref ref-type="fig" rid="F10">10A–J</xref>). Total length 3.55. Carapace 1.38 long, 0.79 wide. Abdomen 2.03 long, 0.82 wide. Clypeus almost invisible. Eye sizes and inter-distances: <abbrev xmlns:xlink="http://www.w3.org/1999/xlink" xlink:title="anterior median eye" id="ABBRID0E65AG" xlink:type="simple">AME</abbrev> 0.29, <abbrev xmlns:xlink="http://www.w3.org/1999/xlink" xlink:title="anterior lateral eye" id="ABBRID0ED6AG" xlink:type="simple">ALE</abbrev> 0.13, <abbrev xmlns:xlink="http://www.w3.org/1999/xlink" xlink:title="posterior lateral eye" id="ABBRID0EH6AG" xlink:type="simple">PLE</abbrev> 0.11, <abbrev xmlns:xlink="http://www.w3.org/1999/xlink" xlink:title="anterior eye row width" id="ABBRID0EL6AG" xlink:type="simple">AERW</abbrev> 0.73, <abbrev xmlns:xlink="http://www.w3.org/1999/xlink" xlink:title="posterior eye row width" id="ABBRID0EP6AG" xlink:type="simple">PERW</abbrev> 0.77, <abbrev xmlns:xlink="http://www.w3.org/1999/xlink" xlink:title="eye field length" id="ABBRID0ET6AG" xlink:type="simple">EFL</abbrev> 0.51. Legs: I 2.66 (0.70, 1.13, 0.63, 0.20), II 1.68 (0.50, 0.63, 0.35, 0.20), III 1.59 (0.48, 0.53, 0.38, 0.20), IV 2.23 (0.68, 0.85, 0.50, 0.20). Carapace flat, covered with thin setae anteromedially, bearing four clusters of white scales with two posterolateral to AMEs and two posterolaterally located on thorax. Chelicerae with two promarginal and three retromarginal teeth. Endites longer than wide, pale the ental sides. labium dark. Sternum elongated, almost fusiform. Legs I strongest, with enlarged tibia bearing cluster of leaf-like scales and five spines ventrally, others pale, with dark brown stripes laterally on femora and tibia. Abdomen elongated, dorsum brown to dark brown, with subtrapezoid sclerite near anterior margin and pair of indistinct white patches of setae laterally on anterior 1/3; venter gray-brown, without distinct markings.</p><p>Epigyne (Fig. <xref ref-type="fig" rid="F10">10A–D</xref>): longer than wide; atria paired, almost round, separated from each other by more than their diameter, with pair of semicircular anterolateral atrial ridges; copulatory ducts flat, broad, extending posteriorly along longitudinal axis at anterior half, before contrary extending and leading to the slender parts that slightly curved medially and connected to lateral part of spermathecae; spermathecae prominent, L-shaped, with hemispherical processes at anterior margins; fertilization ducts originating from middle of longitudinally extending portions of spermathecae.</p><p><bold>Male.</bold> Unknown.</p></tp:treatment-sec><tp:treatment-sec sec-type="distribution" id="SECID0EBABG"><title>Distribution.</title><p>Known only from the type locality in Yunnan, China.</p></tp:treatment-sec><tp:treatment-sec sec-type="comments" id="SECID0EGABG"><title>Comments.</title><p>According to the morphological characters, the new species and <italic><tp:taxon-name><tp:taxon-name-part taxon-name-part-type="genus" reg="Indomarengo">I.</tp:taxon-name-part><tp:taxon-name-part taxon-name-part-type="species" reg="yui">yui</tp:taxon-name-part></tp:taxon-name></italic> are similar to <italic><tp:taxon-name><tp:taxon-name-part taxon-name-part-type="genus" reg="Indomarengo">I.</tp:taxon-name-part><tp:taxon-name-part taxon-name-part-type="species" reg="thomsoni">thomsoni</tp:taxon-name-part></tp:taxon-name></italic> (Wanless, 1978) and <italic><tp:taxon-name><tp:taxon-name-part taxon-name-part-type="genus" reg="Philates">Philates</tp:taxon-name-part><tp:taxon-name-part taxon-name-part-type="species" reg="chelifer">chelifer</tp:taxon-name-part></tp:taxon-name></italic> (Simon, 1900) in having an elongated, flat body, a specific form of the copulatory ducts, and prominent spermathecae, which are absent in the type species of <italic><tp:taxon-name><tp:taxon-name-part taxon-name-part-type="genus" reg="Indomarengo">Indomarengo</tp:taxon-name-part></tp:taxon-name></italic> and <italic><tp:taxon-name><tp:taxon-name-part taxon-name-part-type="genus" reg="Philates">Philates</tp:taxon-name-part></tp:taxon-name></italic> Simon, 1900, but both may not monophyletic and need further revision. We provisionally place our two species in <italic><tp:taxon-name><tp:taxon-name-part taxon-name-part-type="genus" reg="Indomarengo">Indomarengo</tp:taxon-name-part></tp:taxon-name></italic>.</p></tp:treatment-sec><tp:treatment-sec><!--Section generated to contain objects referenced in tp:taxon-treatment.--><fig id="F11" position="float" orientation="portrait"><object-id xmlns:xlink="http://www.w3.org/1999/xlink" content-type="doi" xlink:type="simple">10.3897/zookeys.1116.82858.figure11</object-id><object-id xmlns:xlink="http://www.w3.org/1999/xlink" content-type="arpha" xlink:type="simple">BE04920A-63C0-5C0F-8C9F-1D0334D3196A</object-id><label>Figure 11.</label><caption><p><italic><tp:taxon-name><tp:taxon-name-part taxon-name-part-type="genus" reg="Indomarengo">Indomarengo</tp:taxon-name-part><tp:taxon-name-part taxon-name-part-type="species" reg="yui">yui</tp:taxon-name-part></tp:taxon-name></italic><bold>A, B</bold> epigyne, ventral <bold>C</bold> vulva, dorsal <bold>D</bold> male habitus, dorsal <bold>E</bold> female habitus, dorsal <bold>F</bold> ditto, lateral <bold>G</bold> ditto, ventral. Scale bars: 0.1 (<bold>A–C</bold>); 0.5 (<bold>D–G</bold>).</p></caption><graphic xmlns:xlink="http://www.w3.org/1999/xlink" xlink:href="zookeys-1116-085_article-82858__-g011.jpg" position="float" orientation="portrait" xlink:type="simple" id="oo_724875.jpg"><uri content-type="original_file" xlink:type="simple">https://binary.pensoft.net/fig/724875</uri></graphic></fig></tp:treatment-sec><ref-list><ref id="B16"><mixed-citation xmlns:xlink="http://www.w3.org/1999/xlink" xlink:type="simple"><person-group><name name-style="western"><surname>Peng</surname><given-names>XJ</given-names></name><name name-style="western"><surname>Li</surname><given-names>S</given-names></name></person-group> (<year>2002</year>) <article-title>Four new and two newly recorded species of Taiwanese jumping spiders (<tp:taxon-name><tp:taxon-name-part taxon-name-part-type="order">Araneae</tp:taxon-name-part></tp:taxon-name>: <tp:taxon-name><tp:taxon-name-part taxon-name-part-type="family">Salticidae</tp:taxon-name-part></tp:taxon-name>) deposited in the United States.</article-title><source>Zoological Studies</source><volume>41</volume>: <fpage>337</fpage>–<lpage>345</lpage>.</mixed-citation></ref></ref-list></tp:taxon-treatment>
