# Supplementary material for: ﻿On eleven species of jumping spiders from Xishuangbanna, China (Araneae, Salticidae)
Source: Zookeys. 2022 Aug 8;1116:85–119. doi: 10.3897/zookeys.1116.82858 (PMC9848776; doi:10.3897/zookeys.1116.82858)
Supplement: XML Treatment for Indomarengo yui [file zookeys.1116.82858-treatment12.xml]

<!DOCTYPE tp:taxon-treatment
  PUBLIC "-//TaxonX//DTD Taxonomic Treatment Publishing DTD v0 20100105//EN" "tax-treatment-NSO.dtd">
<tp:taxon-treatment xmlns:tp="http://www.plazi.org/taxpub"><tp:treatment-meta><kwd-group><label>Taxon classification</label><kwd>
                <named-content content-type="kingdom">Animalia</named-content>
              </kwd><kwd>
                <named-content content-type="order">Araneae</named-content>
              </kwd><kwd>
                <named-content content-type="family">Salticidae</named-content>
              </kwd></kwd-group><mixed-citation publication-type="journal"><person-group><name><surname>Wang</surname><given-names>Cheng</given-names></name><name><surname>Li</surname><given-names>Shuqiang</given-names></name></person-group><article-title>﻿On eleven species of jumping spiders from Xishuangbanna, China (<tp:taxon-name><tp:taxon-name-part taxon-name-part-type="order">Araneae</tp:taxon-name-part></tp:taxon-name>, <tp:taxon-name><tp:taxon-name-part taxon-name-part-type="family">Salticidae</tp:taxon-name-part></tp:taxon-name>)</article-title><source>Zookeys</source><day>08</day><month>08</month><year>2022</year><volume>1116</volume><fpage>85</fpage><lpage>119</lpage><pub-id pub-id-type="doi">10.3897/zookeys.1116.82858</pub-id></mixed-citation></tp:treatment-meta><tp:nomenclature><label>﻿</label><tp:taxon-name>
              <object-id xmlns:xlink="http://www.w3.org/1999/xlink" content-type="arpha" xlink:type="simple">169D5E30-1B4E-5723-A2F7-39601DF4B5FF</object-id>
              <tp:taxon-name-part taxon-name-part-type="genus" reg="Indomarengo">Indomarengo</tp:taxon-name-part>
              <tp:taxon-name-part taxon-name-part-type="species" reg="yui">yui</tp:taxon-name-part>
            </tp:taxon-name><tp:taxon-authority>Wang &amp; Li, 2020</tp:taxon-authority><xref ref-type="fig" rid="F11">Fig. 11</xref><tp:nomenclature-citation-list><tp:nomenclature-citation><tp:taxon-name>
                  <tp:taxon-name-part taxon-name-part-type="genus" reg="Indomarengo">Indomarengo</tp:taxon-name-part>
                  <tp:taxon-name-part taxon-name-part-type="species" reg="yui">yui</tp:taxon-name-part>
                </tp:taxon-name><comment>Wang &amp; Li, 2020b: 51, figs 5A–D, 6A–E (male holotype, examined).</comment></tp:nomenclature-citation></tp:nomenclature-citation-list></tp:nomenclature><tp:treatment-sec sec-type="material" id="SECID0EYDBG"><title>Material examined.</title><p>1♂1♀ (<named-content xmlns:xlink="http://www.w3.org/1999/xlink" content-type="dwc:institutional_code" xlink:title="Institute of Zoology, Chinese Academy of Sciences" xlink:href="http://grbio.org/institution/institute-zoology-chinese-academy-sciences" xlink:type="simple">IZCAS</named-content>-Ar42936–42937), China: Yunnan: Xishuangbanna, Mengla County, Huigang Village, Xilu habitat restoration area, seasonal rainforest (<named-content xmlns:xlink="http://www.w3.org/1999/xlink" content-type="dwc:verbatimCoordinates" xlink:type="simple"><named-content content-type="geo-json" specific-use="{&#34;type&#34;:&#34;Point&#34;,&#34;coordinates&#34;:[101.587833,21.617500]}" id="NCID0EFEBG" xlink:type="simple">21°37.05'N, 101°35.27'E</named-content></named-content>, 760 ± 25 m alt.), 12.xii.2012, Q. Zhao and Z. Chen leg.; 1♀ (<named-content xmlns:xlink="http://www.w3.org/1999/xlink" content-type="dwc:institutional_code" xlink:title="Institute of Zoology, Chinese Academy of Sciences" xlink:href="http://grbio.org/institution/institute-zoology-chinese-academy-sciences" xlink:type="simple">IZCAS</named-content>-Ar42938), Menglun Nature Reserve, secondary tropical forest, around garbage dump (<named-content xmlns:xlink="http://www.w3.org/1999/xlink" content-type="dwc:verbatimCoordinates" xlink:type="simple"><named-content content-type="geo-json" specific-use="{&#34;type&#34;:&#34;Point&#34;,&#34;coordinates&#34;:[101.281167,21.902833]}" id="NCID0EREBG" xlink:type="simple">21°54.17'N, 101°16.87'E</named-content></named-content>, ca 610 m alt.), 31.xii.2018, Z. Bai et al. leg.</p></tp:treatment-sec><tp:treatment-sec sec-type="diagnosis" id="SECID0EWEBG"><title>Diagnosis.</title><p>The male was thoroughly diagnosed by <xref ref-type="bibr" rid="B19">Wang and Li (2020b)</xref>. The female resembles that of <italic><tp:taxon-name><tp:taxon-name-part taxon-name-part-type="genus" reg="Indomarengo">I.</tp:taxon-name-part><tp:taxon-name-part taxon-name-part-type="species" reg="thomsoni">thomsoni</tp:taxon-name-part></tp:taxon-name></italic> (Wanless, 1978) from Borneo in having a similar epigyne, but it can be easily distinguished by the paired atria and L-shaped spermathecae (Fig. <xref ref-type="fig" rid="F11">11A–C</xref>), whereas there is a single atrium and irregular spermathecae in <italic><tp:taxon-name><tp:taxon-name-part taxon-name-part-type="genus" reg="Indomarengo">I.</tp:taxon-name-part><tp:taxon-name-part taxon-name-part-type="species" reg="thomsoni">thomsoni</tp:taxon-name-part></tp:taxon-name></italic> (<xref ref-type="bibr" rid="B23">Wanless 1978b</xref>: fig. 8B, D, E). The species also resembles <italic><tp:taxon-name><tp:taxon-name-part taxon-name-part-type="genus" reg="Philates">Philates</tp:taxon-name-part><tp:taxon-name-part taxon-name-part-type="species" reg="chelifer">chelifer</tp:taxon-name-part></tp:taxon-name></italic> from Indonesia, but it can be easily distinguished by having the abdomen with pair of round patches and a transverse band anteriorly (Fig. <xref ref-type="fig" rid="F11">11E</xref>), which are absent in <italic><tp:taxon-name><tp:taxon-name-part taxon-name-part-type="genus" reg="Philates">P.</tp:taxon-name-part><tp:taxon-name-part taxon-name-part-type="species" reg="chelifer">chelifer</tp:taxon-name-part></tp:taxon-name></italic>, and by the L-shaped spermathecae (Fig. <xref ref-type="fig" rid="F11">11C</xref>), which are almost U-shaped in <italic><tp:taxon-name><tp:taxon-name-part taxon-name-part-type="genus" reg="Philates">P.</tp:taxon-name-part><tp:taxon-name-part taxon-name-part-type="species" reg="chelifer">chelifer</tp:taxon-name-part></tp:taxon-name></italic> (<xref ref-type="bibr" rid="B1">Benjamin 2004</xref>: fig. 26C).</p><fig id="F11" position="float" orientation="portrait"><object-id xmlns:xlink="http://www.w3.org/1999/xlink" content-type="doi" xlink:type="simple">10.3897/zookeys.1116.82858.figure11</object-id><object-id xmlns:xlink="http://www.w3.org/1999/xlink" content-type="arpha" xlink:type="simple">BE04920A-63C0-5C0F-8C9F-1D0334D3196A</object-id><label>Figure 11.</label><caption><p><italic><tp:taxon-name><tp:taxon-name-part taxon-name-part-type="genus" reg="Indomarengo">Indomarengo</tp:taxon-name-part><tp:taxon-name-part taxon-name-part-type="species" reg="yui">yui</tp:taxon-name-part></tp:taxon-name></italic><bold>A, B</bold> epigyne, ventral <bold>C</bold> vulva, dorsal <bold>D</bold> male habitus, dorsal <bold>E</bold> female habitus, dorsal <bold>F</bold> ditto, lateral <bold>G</bold> ditto, ventral. Scale bars: 0.1 (<bold>A–C</bold>); 0.5 (<bold>D–G</bold>).</p></caption><graphic xmlns:xlink="http://www.w3.org/1999/xlink" xlink:href="zookeys-1116-085_article-82858__-g011.jpg" position="float" orientation="portrait" xlink:type="simple" id="oo_724875.jpg"><uri content-type="original_file" xlink:type="simple">https://binary.pensoft.net/fig/724875</uri></graphic></fig></tp:treatment-sec><tp:treatment-sec sec-type="description" id="SECID0ETIBG"><title>Description.</title><p><bold>Male</bold> (Fig. <xref ref-type="fig" rid="F11">11D</xref>). See <xref ref-type="bibr" rid="B19">Wang and Li (2020b)</xref>.</p><p><bold>Female</bold> (Fig. <xref ref-type="fig" rid="F11">11A–C, E–G</xref>). Total length 3.20. Carapace 1.20 long, 0.79 wide. Abdomen 1.73 long, 0.76 wide. Clypeus almost invisible. Eye sizes and inter-distances: <abbrev xmlns:xlink="http://www.w3.org/1999/xlink" xlink:title="anterior median eye" id="ABBRID0ELJBG" xlink:type="simple">AME</abbrev> 0.28, <abbrev xmlns:xlink="http://www.w3.org/1999/xlink" xlink:title="anterior lateral eye" id="ABBRID0EPJBG" xlink:type="simple">ALE</abbrev> 0.12, <abbrev xmlns:xlink="http://www.w3.org/1999/xlink" xlink:title="posterior lateral eye" id="ABBRID0ETJBG" xlink:type="simple">PLE</abbrev> 0.11, <abbrev xmlns:xlink="http://www.w3.org/1999/xlink" xlink:title="anterior eye row width" id="ABBRID0EXJBG" xlink:type="simple">AERW</abbrev> 0.73, <abbrev xmlns:xlink="http://www.w3.org/1999/xlink" xlink:title="posterior eye row width" id="ABBRID0E2JBG" xlink:type="simple">PERW</abbrev> 0.78, <abbrev xmlns:xlink="http://www.w3.org/1999/xlink" xlink:title="eye field length" id="ABBRID0E6JBG" xlink:type="simple">EFL</abbrev> 0.51. Legs: I 2.48 (0.68, 1.05, 0.55, 0.20), II 1.57 (0.48, 0.58, 0.33, 0.18), III 1.51 (0.48, 0.50, 0.35, 0.18), IV 2.07 (0.64, 0.80, 0.45, 0.18). Carapace flat, red-brown to dark, covered with thin setae, bearing four clusters of white scales. Chelicerae, endites, labium, sternum, and legs similar to that of male. Abdomen elongated, dorsum brown to dark brown, with subtrapezoid sclerite, pair of round pale patches near anterior margin, followed by transverse pale band bearing pair of white patches at lateral margins; venter pale.</p><p>Epigyne (Fig. <xref ref-type="fig" rid="F11">11A–C</xref>): longer than wide, with arched atrial ridge anteriorly; atria paired, oval, nearly touching; copulatory openings located at base of atria; copulatory ducts posterolaterally extending before returning to the middle part, then continuing, coiled into two semicircles, connecting to the lateral sides of spermathecae; spermathecae prominent, almost L-shaped, with small, hemispheric processes at anterior margins; fertilization ducts originating from anterior portions of longitudinal extensions of spermathecae.</p></tp:treatment-sec><tp:treatment-sec sec-type="distribution" id="SECID0EJKBG"><title>Distribution.</title><p>Known only from the type locality in Yunnan, China.</p></tp:treatment-sec><ref-list><ref id="B19"><mixed-citation xmlns:xlink="http://www.w3.org/1999/xlink" xlink:type="simple"><person-group><name name-style="western"><surname>Wang</surname><given-names>C</given-names></name><name name-style="western"><surname>Li</surname><given-names>S</given-names></name></person-group> (<year>2020b</year>) <article-title>Seven new species of jumping spiders (<tp:taxon-name><tp:taxon-name-part taxon-name-part-type="order">Araneae</tp:taxon-name-part></tp:taxon-name>, <tp:taxon-name><tp:taxon-name-part taxon-name-part-type="family">Salticidae</tp:taxon-name-part></tp:taxon-name>) from Xishuangbanna, China.</article-title><source>ZooKeys</source><volume>968</volume>: <fpage>43</fpage>–<lpage>69</lpage>. <ext-link xlink:type="simple" ext-link-type="doi" xlink:href="10.3897/zookeys.968.55047">https://doi.org/10.3897/zookeys.968.55047</ext-link></mixed-citation></ref><ref id="B23"><mixed-citation xmlns:xlink="http://www.w3.org/1999/xlink" xlink:type="simple"><person-group><name name-style="western"><surname>Wanless</surname><given-names>FR</given-names></name></person-group> (<year>1978b</year>) <article-title>A revision of the spider genus <italic><tp:taxon-name><tp:taxon-name-part taxon-name-part-type="genus">Marengo</tp:taxon-name-part></tp:taxon-name></italic> (<tp:taxon-name><tp:taxon-name-part taxon-name-part-type="order">Araneae</tp:taxon-name-part></tp:taxon-name>: <tp:taxon-name><tp:taxon-name-part taxon-name-part-type="family">Salticidae</tp:taxon-name-part></tp:taxon-name>). Bulletin of the British Museum, Natural History.</article-title><source>Zoology</source><volume>33</volume>: <fpage>259</fpage>–<lpage>278</lpage>. <ext-link xlink:type="simple" ext-link-type="doi" xlink:href="10.5962/p.28739">https://doi.org/10.5962/p.28739</ext-link></mixed-citation></ref><ref id="B1"><mixed-citation xmlns:xlink="http://www.w3.org/1999/xlink" xlink:type="simple"><person-group><name name-style="western"><surname>Benjamin</surname><given-names>SP</given-names></name></person-group> (<year>2004</year>) <article-title>Taxonomic revision and phylogenetic hypothesis for the jumping spider subfamily <tp:taxon-name><tp:taxon-name-part taxon-name-part-type="subfamily">Ballinae</tp:taxon-name-part></tp:taxon-name> (<tp:taxon-name><tp:taxon-name-part taxon-name-part-type="order">Araneae</tp:taxon-name-part></tp:taxon-name>, <tp:taxon-name><tp:taxon-name-part taxon-name-part-type="family">Salticidae</tp:taxon-name-part></tp:taxon-name>).</article-title><source>Zoological Journal of the Linnean Society</source><volume>142</volume>(<issue>1</issue>): <fpage>1</fpage>–<lpage>82</lpage>. <ext-link xlink:type="simple" ext-link-type="doi" xlink:href="10.1111/j.1096-3642.2004.00123.x">https://doi.org/10.1111/j.1096-3642.2004.00123.x</ext-link></mixed-citation></ref></ref-list></tp:taxon-treatment>
