# Supplementary material for: ﻿On eleven species of jumping spiders from Xishuangbanna, China (Araneae, Salticidae)
Source: Zookeys. 2022 Aug 8;1116:85–119. doi: 10.3897/zookeys.1116.82858 (PMC9848776; doi:10.3897/zookeys.1116.82858)
Supplement: XML Treatment for Laufeia zhangae [file zookeys.1116.82858-treatment14.xml]

<!DOCTYPE tp:taxon-treatment
  PUBLIC "-//TaxonX//DTD Taxonomic Treatment Publishing DTD v0 20100105//EN" "tax-treatment-NSO.dtd">
<tp:taxon-treatment xmlns:tp="http://www.plazi.org/taxpub"><tp:treatment-meta><kwd-group><label>Taxon classification</label><kwd>
                <named-content content-type="kingdom">Animalia</named-content>
              </kwd><kwd>
                <named-content content-type="order">Araneae</named-content>
              </kwd><kwd>
                <named-content content-type="family">Salticidae</named-content>
              </kwd></kwd-group><mixed-citation publication-type="journal"><person-group><name><surname>Wang</surname><given-names>Cheng</given-names></name><name><surname>Li</surname><given-names>Shuqiang</given-names></name></person-group><article-title>﻿On eleven species of jumping spiders from Xishuangbanna, China (<tp:taxon-name><tp:taxon-name-part taxon-name-part-type="order">Araneae</tp:taxon-name-part></tp:taxon-name>, <tp:taxon-name><tp:taxon-name-part taxon-name-part-type="family">Salticidae</tp:taxon-name-part></tp:taxon-name>)</article-title><source>Zookeys</source><day>08</day><month>08</month><year>2022</year><volume>1116</volume><fpage>85</fpage><lpage>119</lpage><pub-id pub-id-type="doi">10.3897/zookeys.1116.82858</pub-id></mixed-citation></tp:treatment-meta><tp:nomenclature><label>﻿</label><tp:taxon-name>
              <object-id xmlns:xlink="http://www.w3.org/1999/xlink" content-type="arpha" xlink:type="simple">E2DEE22C-0E3E-53BA-A401-A2F12D537CAD</object-id>
              <tp:taxon-name-part taxon-name-part-type="genus" reg="Laufeia">Laufeia</tp:taxon-name-part>
              <tp:taxon-name-part taxon-name-part-type="species" reg="zhangae">zhangae</tp:taxon-name-part>
              <object-id xmlns:xlink="http://www.w3.org/1999/xlink" content-type="zoobank" xlink:type="simple">https://zoobank.org/27C8FE88-B067-4B7B-A496-E9B377518ECA</object-id>
            </tp:taxon-name><tp:taxon-status xmlns:xlink="http://www.w3.org/1999/xlink" xlink:type="simple">sp. nov.</tp:taxon-status><xref ref-type="fig" rid="F12">Figs 12</xref><xref ref-type="fig" rid="F13">, 13</xref><tp:nomenclature-citation-list><tp:nomenclature-citation><tp:taxon-name>
                  <tp:taxon-name-part taxon-name-part-type="genus" reg="Laufeia">Laufeia</tp:taxon-name-part>
                  <tp:taxon-name-part taxon-name-part-type="species" reg="squamata">squamata</tp:taxon-name-part>
                </tp:taxon-name><comment>Logunov &amp; Jäger, 2015: 355, figs 33–36 (♂, mismatched).</comment></tp:nomenclature-citation></tp:nomenclature-citation-list></tp:nomenclature><tp:treatment-sec sec-type="type material" id="SECID0E4NBG"><title>Type material.</title><p><bold><italic>Holotype</italic></bold> ♂ (<named-content xmlns:xlink="http://www.w3.org/1999/xlink" content-type="dwc:institutional_code" xlink:title="Institute of Zoology, Chinese Academy of Sciences" xlink:href="http://grbio.org/institution/institute-zoology-chinese-academy-sciences" xlink:type="simple">IZCAS</named-content>-Ar42939), China: Yunnan: Xishuangbanna, Jihong City, Mengyang Township, seasonal forest (<named-content xmlns:xlink="http://www.w3.org/1999/xlink" content-type="dwc:verbatimCoordinates" xlink:type="simple"><named-content content-type="geo-json" specific-use="{&#34;type&#34;:&#34;Point&#34;,&#34;coordinates&#34;:[100.875833,22.162833]}" id="NCID0EPOBG" xlink:type="simple">22°09.77'N, 100°52.55'E</named-content></named-content>, 860 ± 30 m alt.), 22.xii.2012, Q. Zhao and Z. Chen leg. <bold><italic>Paratypes</italic></bold> 1♂ (<named-content xmlns:xlink="http://www.w3.org/1999/xlink" content-type="dwc:institutional_code" xlink:title="Institute of Zoology, Chinese Academy of Sciences" xlink:href="http://grbio.org/institution/institute-zoology-chinese-academy-sciences" xlink:type="simple">IZCAS</named-content>-Ar42940), Menglun Township, 55 km from Xishuangbanna National Nature Reserve, artificial <italic><tp:taxon-name><tp:taxon-name-part taxon-name-part-type="genus" reg="Ficus">Ficus</tp:taxon-name-part><tp:taxon-name-part taxon-name-part-type="species" reg="microcarpa">microcarpa</tp:taxon-name-part></tp:taxon-name></italic> forest (<named-content xmlns:xlink="http://www.w3.org/1999/xlink" content-type="dwc:verbatimCoordinates" xlink:type="simple"><named-content content-type="geo-json" specific-use="{&#34;type&#34;:&#34;Point&#34;,&#34;coordinates&#34;:[100.267500,21.916167]}" id="NCID0EJPBG" xlink:type="simple">21°54.97'N, 100°16.05'E</named-content></named-content>, ca 610 m alt.), 21.viii.2011, Q. Zhao leg.; 1♀ (<named-content xmlns:xlink="http://www.w3.org/1999/xlink" content-type="dwc:institutional_code" xlink:title="Institute of Zoology, Chinese Academy of Sciences" xlink:href="http://grbio.org/institution/institute-zoology-chinese-academy-sciences" xlink:type="simple">IZCAS</named-content>-Ar42941), 55 km from Xishuangbanna National Nature Reserve, seasonal rainforest (<named-content xmlns:xlink="http://www.w3.org/1999/xlink" content-type="dwc:verbatimCoordinates" xlink:type="simple"><named-content content-type="geo-json" specific-use="{&#34;type&#34;:&#34;Point&#34;,&#34;coordinates&#34;:[101.208667,21.961667]}" id="NCID0EVPBG" xlink:type="simple">21°57.70'N, 101°12.52'E</named-content></named-content>, 670 ± 30 m alt.), Q. Zhao and Z. Chen leg.; 1♀ (<named-content xmlns:xlink="http://www.w3.org/1999/xlink" content-type="dwc:institutional_code" xlink:title="Institute of Zoology, Chinese Academy of Sciences" xlink:href="http://grbio.org/institution/institute-zoology-chinese-academy-sciences" xlink:type="simple">IZCAS</named-content>-Ar42942), Mengyang Township, seasonal rainforest off Baihuashan tunnel (<named-content xmlns:xlink="http://www.w3.org/1999/xlink" content-type="dwc:verbatimCoordinates" xlink:type="simple"><named-content content-type="geo-json" specific-use="{&#34;type&#34;:&#34;Point&#34;,&#34;coordinates&#34;:[101.920167,22.158833]}" id="NCID0EBQBG" xlink:type="simple">22°09.53'N, 101°55.21'E</named-content></named-content>, 860 ± 12 m alt.), 16. xii.2012, Q. Zhao and Z. Chen leg.</p></tp:treatment-sec><tp:treatment-sec sec-type="etymology" id="SECID0EGQBG"><title>Etymology.</title><p>The species name is a patronym in honor of Ms Junxia Zhang, who has contributed greatly to the taxonomy of jumping spiders worldwide; noun (name) in genitive case.</p></tp:treatment-sec><tp:treatment-sec sec-type="diagnosis" id="SECID0ELQBG"><title>Diagnosis.</title><p><italic><tp:taxon-name><tp:taxon-name-part taxon-name-part-type="genus" reg="Laufeia">Laufeia</tp:taxon-name-part><tp:taxon-name-part taxon-name-part-type="species" reg="zhangae">zhangae</tp:taxon-name-part></tp:taxon-name></italic> sp. nov. closely resembles <italic><tp:taxon-name><tp:taxon-name-part taxon-name-part-type="genus" reg="Laufeia">L.</tp:taxon-name-part><tp:taxon-name-part taxon-name-part-type="species" reg="aenea">aenea</tp:taxon-name-part></tp:taxon-name></italic> Simon, 1889 from China, Korea, and Japan in general habitus and copulatory organs, but it can be easily distinguished by the following: 1) embolus lacks a branched projection (Fig. <xref ref-type="fig" rid="F12">12C</xref>) versus branched projection present in <italic><tp:taxon-name><tp:taxon-name-part taxon-name-part-type="genus" reg="Laufeia">L.</tp:taxon-name-part><tp:taxon-name-part taxon-name-part-type="species" reg="aenea">aenea</tp:taxon-name-part></tp:taxon-name></italic> (<xref ref-type="bibr" rid="B4">Ikeda 1998</xref>: fig. 6); 2) tibia with a subtriangular ventral apophysis (Fig. <xref ref-type="fig" rid="F12">12C</xref>) versus ventral apophysis indistinct in <italic><tp:taxon-name><tp:taxon-name-part taxon-name-part-type="genus" reg="Laufeia">L.</tp:taxon-name-part><tp:taxon-name-part taxon-name-part-type="species" reg="aenea">aenea</tp:taxon-name-part></tp:taxon-name></italic> (<xref ref-type="bibr" rid="B4">Ikeda 1998</xref>: fig. 6); 3) copulatory openings slit-like (Fig. <xref ref-type="fig" rid="F13">13A</xref>) versus openings oval in <italic><tp:taxon-name><tp:taxon-name-part taxon-name-part-type="genus" reg="Laufeia">L.</tp:taxon-name-part><tp:taxon-name-part taxon-name-part-type="species" reg="aenea">aenea</tp:taxon-name-part></tp:taxon-name></italic> (<xref ref-type="bibr" rid="B4">Ikeda 1998</xref>: fig. 7); 4) copulatory ducts with proximal conical accessory glands (Fig. <xref ref-type="fig" rid="F13">13B</xref>) versus glands indistinct in <italic><tp:taxon-name><tp:taxon-name-part taxon-name-part-type="genus" reg="Laufeia">L.</tp:taxon-name-part><tp:taxon-name-part taxon-name-part-type="species" reg="aenea">aenea</tp:taxon-name-part></tp:taxon-name></italic> (<xref ref-type="bibr" rid="B4">Ikeda 1998</xref>: fig. 8).</p><fig id="F12" position="float" orientation="portrait"><object-id xmlns:xlink="http://www.w3.org/1999/xlink" content-type="doi" xlink:type="simple">10.3897/zookeys.1116.82858.figure12</object-id><object-id xmlns:xlink="http://www.w3.org/1999/xlink" content-type="arpha" xlink:type="simple">B6AF2D7B-4ADE-58B0-B493-02E1B38B5898</object-id><label>Figure 12.</label><caption><p><italic><tp:taxon-name><tp:taxon-name-part taxon-name-part-type="genus" reg="Laufeia">Laufeia</tp:taxon-name-part><tp:taxon-name-part taxon-name-part-type="species" reg="zhangae">zhangae</tp:taxon-name-part></tp:taxon-name></italic> sp. nov., male holotype palp <bold>A</bold> prolateral <bold>B</bold> retrolateral <bold>C</bold> ventral <bold>D</bold> dorsal. Scale bars: 0.1.</p></caption><graphic xmlns:xlink="http://www.w3.org/1999/xlink" xlink:href="zookeys-1116-085_article-82858__-g012.jpg" position="float" orientation="portrait" xlink:type="simple" id="oo_724876.jpg"><uri content-type="original_file" xlink:type="simple">https://binary.pensoft.net/fig/724876</uri></graphic></fig></tp:treatment-sec><tp:treatment-sec sec-type="description" id="SECID0ETUBG"><title>Description.</title><p><bold>Male</bold> (Figs <xref ref-type="fig" rid="F12">12</xref>, <xref ref-type="fig" rid="F13">13C, D, F, G</xref>). Total length 3.56. Carapace 1.83 long, 1.39 wide. Abdomen 1.92 long, 1.31 wide. Clypeus 0.03 high. Eye sizes and inter-distances: <abbrev xmlns:xlink="http://www.w3.org/1999/xlink" xlink:title="anterior median eye" id="ABBRID0EDVBG" xlink:type="simple">AME</abbrev> 0.36, <abbrev xmlns:xlink="http://www.w3.org/1999/xlink" xlink:title="anterior lateral eye" id="ABBRID0EHVBG" xlink:type="simple">ALE</abbrev> 0.25, <abbrev xmlns:xlink="http://www.w3.org/1999/xlink" xlink:title="posterior lateral eye" id="ABBRID0ELVBG" xlink:type="simple">PLE</abbrev> 0.22, <abbrev xmlns:xlink="http://www.w3.org/1999/xlink" xlink:title="anterior eye row width" id="ABBRID0EPVBG" xlink:type="simple">AERW</abbrev> 1.18, <abbrev xmlns:xlink="http://www.w3.org/1999/xlink" xlink:title="posterior eye row width" id="ABBRID0ETVBG" xlink:type="simple">PERW</abbrev> 0.88, <abbrev xmlns:xlink="http://www.w3.org/1999/xlink" xlink:title="eye field length" id="ABBRID0EXVBG" xlink:type="simple">EFL</abbrev> 0.78. Legs: I 3.61 (1.13, 1.50, 0.58, 0.40), II 2.96 (0.90, 1.13, 0.53, 0.40), III 2.96 (0.95, 1.08, 0.53, 0.40), IV 3.01 (0.90, 1.13, 0.58, 0.40). Carapace squarish, red-brown to dark brown, covered with dense, white setae, and golden setae on anterior eye bases and clypeus. Fovea dark, longitudinal. Chelicerae dark red to dark, with two promarginal teeth and one retromarginal fissidental tooth with two cusps. Endites red-brown to dark, broadened distally, bearing dense, dark setae at ental margins. Labium dark, almost linguiform. Sternum yellow, covered with pale, thin setae. Legs pale yellow to dark brown. Abdomen suboval, with large, irregular, dark brown patch and two pairs of muscle depressions, covered with short, white, thin setae; venter brown to dark brown, dotted laterally, with pair of dotted lines medially.</p><fig id="F13" position="float" orientation="portrait"><object-id xmlns:xlink="http://www.w3.org/1999/xlink" content-type="doi" xlink:type="simple">10.3897/zookeys.1116.82858.figure13</object-id><object-id xmlns:xlink="http://www.w3.org/1999/xlink" content-type="arpha" xlink:type="simple">5D7179FC-2677-5187-BA79-99295D0EE15B</object-id><label>Figure 13.</label><caption><p><italic><tp:taxon-name><tp:taxon-name-part taxon-name-part-type="genus" reg="Laufeia">Laufeia</tp:taxon-name-part><tp:taxon-name-part taxon-name-part-type="species" reg="zhangae">zhangae</tp:taxon-name-part></tp:taxon-name></italic> sp. nov., male holotype and female paratype <bold>A</bold> epigyne, ventral <bold>B</bold> vulva, dorsal <bold>C</bold> male holotype habitus, dorsal <bold>D</bold> ditto, ventral <bold>E</bold> female paratype habitus, dorsal <bold>F</bold> holotype carapace, frontal <bold>G</bold> holotype chelicera, posterior. Scale bars: 0.1 (<bold>A, B, G</bold>); 0.5 (<bold>C–F</bold>).</p></caption><graphic xmlns:xlink="http://www.w3.org/1999/xlink" xlink:href="zookeys-1116-085_article-82858__-g013.jpg" position="float" orientation="portrait" xlink:type="simple" id="oo_724877.jpg"><uri content-type="original_file" xlink:type="simple">https://binary.pensoft.net/fig/724877</uri></graphic></fig><p>Palp (Fig. <xref ref-type="fig" rid="F12">12A–D</xref>): tibia short, about 1.5 times wider than long in retrolateral view, with strongly sclerotized, subtriangular ventral apophysis pointed apically, and tapered retrolateral apophysis slightly curved, extending antero-prolaterally to a blunt tip in retrolateral view; cymbium about 1.7 times longer than wide in ventral view, with sparse, long, white scales at dorsum of proximal portion; bulb longer than wide, with subtrapezoid posterior lobe; embolus strongly sclerotized, short, curved towards retrolateral side distally, with a pointed tip directed towards about 1:00 position, and a tapered, blunt basal tooth.</p><p><bold>Female</bold> (Fig. <xref ref-type="fig" rid="F13">13A, B, E</xref>). Total length 3.15. Carapace 1.67 long, 1.26 wide. Abdomen 1.64 long, 1.13 wide. Clypeus 0.03 high. Eye sizes and inter-distances: <abbrev xmlns:xlink="http://www.w3.org/1999/xlink" xlink:title="anterior median eye" id="ABBRID0ETXBG" xlink:type="simple">AME</abbrev> 0.33, <abbrev xmlns:xlink="http://www.w3.org/1999/xlink" xlink:title="anterior lateral eye" id="ABBRID0EXXBG" xlink:type="simple">ALE</abbrev> 0.23, <abbrev xmlns:xlink="http://www.w3.org/1999/xlink" xlink:title="posterior lateral eye" id="ABBRID0E2XBG" xlink:type="simple">PLE</abbrev> 0.19, <abbrev xmlns:xlink="http://www.w3.org/1999/xlink" xlink:title="anterior eye row width" id="ABBRID0E6XBG" xlink:type="simple">AERW</abbrev> 1.05, <abbrev xmlns:xlink="http://www.w3.org/1999/xlink" xlink:title="posterior eye row width" id="ABBRID0EDYBG" xlink:type="simple">PERW</abbrev> 0.87, <abbrev xmlns:xlink="http://www.w3.org/1999/xlink" xlink:title="eye field length" id="ABBRID0EHYBG" xlink:type="simple">EFL</abbrev> 0.69. Legs: I 2.66 (0.83, 1.20, 0.38, 0.25), II 2.36 (0.78, 0.95, 0.38, 0.25), III 2.60 (0.85, 0.95, 0.50, 0.30), IV 2.89 (0.88, 1.10, 0.58, 0.33). Habitus similar to that of male except paler.</p><p>Epigyne (Fig. <xref ref-type="fig" rid="F13">13A, B</xref>): wider than long, with pair of shallow hoods anteriorly; copulatory openings anteriorly located, slit-like; copulatory ducts swollen at origin, extending posteriorly to connect with the base of ental sides of posterior chambers of spermathecae, with proximal, conical accessory glands; spermathecae divided into two sub-spherical chambers; fertilization ducts anterior to anterior chamber of spermathecae, extended transversely.</p></tp:treatment-sec><tp:treatment-sec sec-type="distribution" id="SECID0ERYBG"><title>Distribution.</title><p>China (Yunnan), Vietnam.</p></tp:treatment-sec><ref-list><ref id="B4"><mixed-citation xmlns:xlink="http://www.w3.org/1999/xlink" xlink:type="simple"><person-group><name name-style="western"><surname>Ikeda</surname><given-names>H</given-names></name></person-group> (<year>1998</year>) <article-title>Spiders of the genus <italic><tp:taxon-name><tp:taxon-name-part taxon-name-part-type="genus">Laufeia</tp:taxon-name-part></tp:taxon-name></italic> (<tp:taxon-name><tp:taxon-name-part taxon-name-part-type="order">Araneae</tp:taxon-name-part></tp:taxon-name>: <tp:taxon-name><tp:taxon-name-part taxon-name-part-type="family">Salticidae</tp:taxon-name-part></tp:taxon-name>) from Japan.</article-title><source>Acta Arachnologica</source><volume>47</volume>(<issue>1</issue>): <fpage>37</fpage>–<lpage>43</lpage>. <ext-link xlink:type="simple" ext-link-type="doi" xlink:href="10.2476/asjaa.47.37">https://doi.org/10.2476/asjaa.47.37</ext-link></mixed-citation></ref></ref-list></tp:taxon-treatment>
