# Supplementary material for: ﻿On eleven species of jumping spiders from Xishuangbanna, China (Araneae, Salticidae)
Source: Zookeys. 2022 Aug 8;1116:85–119. doi: 10.3897/zookeys.1116.82858 (PMC9848776; doi:10.3897/zookeys.1116.82858)
Supplement: XML Treatment for Rhene triapophyses [file zookeys.1116.82858-treatment16.xml]

<!DOCTYPE tp:taxon-treatment
  PUBLIC "-//TaxonX//DTD Taxonomic Treatment Publishing DTD v0 20100105//EN" "tax-treatment-NSO.dtd">
<tp:taxon-treatment xmlns:tp="http://www.plazi.org/taxpub"><tp:treatment-meta><kwd-group><label>Taxon classification</label><kwd>
                <named-content content-type="kingdom">Animalia</named-content>
              </kwd><kwd>
                <named-content content-type="order">Araneae</named-content>
              </kwd><kwd>
                <named-content content-type="family">Salticidae</named-content>
              </kwd></kwd-group><mixed-citation publication-type="journal"><person-group><name><surname>Wang</surname><given-names>Cheng</given-names></name><name><surname>Li</surname><given-names>Shuqiang</given-names></name></person-group><article-title>﻿On eleven species of jumping spiders from Xishuangbanna, China (<tp:taxon-name><tp:taxon-name-part taxon-name-part-type="order">Araneae</tp:taxon-name-part></tp:taxon-name>, <tp:taxon-name><tp:taxon-name-part taxon-name-part-type="family">Salticidae</tp:taxon-name-part></tp:taxon-name>)</article-title><source>Zookeys</source><day>08</day><month>08</month><year>2022</year><volume>1116</volume><fpage>85</fpage><lpage>119</lpage><pub-id pub-id-type="doi">10.3897/zookeys.1116.82858</pub-id></mixed-citation></tp:treatment-meta><tp:nomenclature><label>﻿</label><tp:taxon-name>
              <object-id xmlns:xlink="http://www.w3.org/1999/xlink" content-type="arpha" xlink:type="simple">380B4182-06B4-5B2F-BB2F-833BEFD47B61</object-id>
              <tp:taxon-name-part taxon-name-part-type="genus" reg="Rhene">Rhene</tp:taxon-name-part>
              <tp:taxon-name-part taxon-name-part-type="species" reg="triapophyses">triapophyses</tp:taxon-name-part>
            </tp:taxon-name><tp:taxon-authority>Peng, 1995</tp:taxon-authority><xref ref-type="fig" rid="F14">Figs 14</xref><xref ref-type="fig" rid="F15">, 15</xref><tp:nomenclature-citation-list><tp:nomenclature-citation><tp:taxon-name>
                  <tp:taxon-name-part taxon-name-part-type="genus" reg="Rhene">Rhene</tp:taxon-name-part>
                  <tp:taxon-name-part taxon-name-part-type="species" reg="triapophyses">triapophyses</tp:taxon-name-part>
                </tp:taxon-name><comment>Peng, 1995: 35, figs 1–5 (male holotype, not examined); <xref ref-type="bibr" rid="B15">Peng 2020</xref>: 395, fig. 288a–e.</comment></tp:nomenclature-citation></tp:nomenclature-citation-list></tp:nomenclature><tp:treatment-sec sec-type="material" id="SECID0EG3BG"><title>Material examined.</title><p>1♂3♀ (<named-content xmlns:xlink="http://www.w3.org/1999/xlink" content-type="dwc:institutional_code" xlink:title="Institute of Zoology, Chinese Academy of Sciences" xlink:href="http://grbio.org/institution/institute-zoology-chinese-academy-sciences" xlink:type="simple">IZCAS</named-content>-Ar42943–42946), China: Yunnan, Xishuangbanna, Mengla County, Menglun Town, Xishuangbanna Tropical Botanical Garden, Yulinjiegou (<named-content xmlns:xlink="http://www.w3.org/1999/xlink" content-type="dwc:verbatimCoordinates" xlink:type="simple"><named-content content-type="geo-json" specific-use="{&#34;type&#34;:&#34;Point&#34;,&#34;coordinates&#34;:[101.270667,21.917500]}" id="NCID0ET3BG" xlink:type="simple">21°55.05'N, 101°16.24'E</named-content></named-content>, ca 570 m alt.), 19.xii.2018, X. Mi et al. leg.; 1♂1♀ (<named-content xmlns:xlink="http://www.w3.org/1999/xlink" content-type="dwc:institutional_code" xlink:title="Institute of Zoology, Chinese Academy of Sciences" xlink:href="http://grbio.org/institution/institute-zoology-chinese-academy-sciences" xlink:type="simple">IZCAS</named-content>-Ar42947–42948), 1 site in Mafengzhai (<named-content xmlns:xlink="http://www.w3.org/1999/xlink" content-type="dwc:verbatimCoordinates" xlink:type="simple"><named-content content-type="geo-json" specific-use="{&#34;type&#34;:&#34;Point&#34;,&#34;coordinates&#34;:[101.290000,21.890833]}" id="NCID0E63BG" xlink:type="simple">21°53.45'N, 101°17.40'E</named-content></named-content>, ca 543 m alt.), 29.ix.2019, Y. Tong et al. leg.</p></tp:treatment-sec><tp:treatment-sec sec-type="diagnosis" id="SECID0EE4BG"><title>Diagnosis.</title><p><italic><tp:taxon-name><tp:taxon-name-part taxon-name-part-type="genus" reg="Rhene">Rhene</tp:taxon-name-part><tp:taxon-name-part taxon-name-part-type="species" reg="triapophyses">triapophyses</tp:taxon-name-part></tp:taxon-name></italic> Peng, 1995 closely resembles that of <italic><tp:taxon-name><tp:taxon-name-part taxon-name-part-type="genus" reg="Rhene">R.</tp:taxon-name-part><tp:taxon-name-part taxon-name-part-type="species" reg="setipes">setipes</tp:taxon-name-part></tp:taxon-name></italic> Żabka, 1985 from China, Vietnam and Japan in the general shape of the habitus and copulatory organs, but it differs in the following: 1) embolic division includes two terminal apophyses (Fig. <xref ref-type="fig" rid="F14">14B</xref>) versus only one terminal apophysis in <italic><tp:taxon-name><tp:taxon-name-part taxon-name-part-type="genus" reg="Rhene">R.</tp:taxon-name-part><tp:taxon-name-part taxon-name-part-type="species" reg="setipes">setipes</tp:taxon-name-part></tp:taxon-name></italic> (<xref ref-type="bibr" rid="B26">Żabka 1985</xref>: fig. 563); 2) anteromedially, retrolateral tibial apophysis extending antero-retrolaterally (Fig. <xref ref-type="fig" rid="F14">14C</xref>) versus extending antero-prolaterally in <italic><tp:taxon-name><tp:taxon-name-part taxon-name-part-type="genus" reg="Rhene">R.</tp:taxon-name-part><tp:taxon-name-part taxon-name-part-type="species" reg="setipes">setipes</tp:taxon-name-part></tp:taxon-name></italic> (<xref ref-type="bibr" rid="B26">Żabka 1985</xref>: fig. 564); 3) female almost indistinguishable from <italic><tp:taxon-name><tp:taxon-name-part taxon-name-part-type="genus" reg="Rhene">R.</tp:taxon-name-part><tp:taxon-name-part taxon-name-part-type="species" reg="setipes">setipes</tp:taxon-name-part></tp:taxon-name></italic> except in the form of the copulatory ducts and atria (Fig. <xref ref-type="fig" rid="F15">15A–C</xref> vs <xref ref-type="bibr" rid="B17">Tanikawa 1993</xref>: figs 10, 11).</p><fig id="F14" position="float" orientation="portrait"><object-id xmlns:xlink="http://www.w3.org/1999/xlink" content-type="doi" xlink:type="simple">10.3897/zookeys.1116.82858.figure14</object-id><object-id xmlns:xlink="http://www.w3.org/1999/xlink" content-type="arpha" xlink:type="simple">5B6781F2-3516-55BD-B898-FEBE4D46DB12</object-id><label>Figure 14.</label><caption><p><italic><tp:taxon-name><tp:taxon-name-part taxon-name-part-type="genus" reg="Rhene">Rhene</tp:taxon-name-part><tp:taxon-name-part taxon-name-part-type="species" reg="triapophyses">triapophyses</tp:taxon-name-part></tp:taxon-name></italic>, male palp <bold>A</bold> prolateral <bold>B</bold> ventral <bold>C</bold> retrolateral. Scale bars: 0.1.</p></caption><graphic xmlns:xlink="http://www.w3.org/1999/xlink" xlink:href="zookeys-1116-085_article-82858__-g014.jpg" position="float" orientation="portrait" xlink:type="simple" id="oo_724878.jpg"><uri content-type="original_file" xlink:type="simple">https://binary.pensoft.net/fig/724878</uri></graphic></fig></tp:treatment-sec><tp:treatment-sec sec-type="description" id="SECID0EYAAI"><title>Description.</title><p><bold>Male</bold> (Figs <xref ref-type="fig" rid="F14">14</xref>, <xref ref-type="fig" rid="F15">15D, E, G–I</xref>). Total length 4.07. Carapace 1.93 long, 1.90 wide. Abdomen 2.30 long, 1.83 wide. Clypeus 0.08 high. Eye sizes and inter-distances: <abbrev xmlns:xlink="http://www.w3.org/1999/xlink" xlink:title="anterior median eye" id="ABBRID0EIBAI" xlink:type="simple">AME</abbrev> 0.42, <abbrev xmlns:xlink="http://www.w3.org/1999/xlink" xlink:title="anterior lateral eye" id="ABBRID0EMBAI" xlink:type="simple">ALE</abbrev> 0.22, <abbrev xmlns:xlink="http://www.w3.org/1999/xlink" xlink:title="posterior lateral eye" id="ABBRID0EQBAI" xlink:type="simple">PLE</abbrev> 0.20, <abbrev xmlns:xlink="http://www.w3.org/1999/xlink" xlink:title="anterior eye row width" id="ABBRID0EUBAI" xlink:type="simple">AERW</abbrev> 1.43, <abbrev xmlns:xlink="http://www.w3.org/1999/xlink" xlink:title="posterior eye row width" id="ABBRID0EYBAI" xlink:type="simple">PERW</abbrev> 1.87, <abbrev xmlns:xlink="http://www.w3.org/1999/xlink" xlink:title="eye field length" id="ABBRID0E3BAI" xlink:type="simple">EFL</abbrev> 1.24. Legs: I 4.66 (1.63, 1.85, 0.68, 0.50), II 3.19 (1.08, 1.13, 0.58, 0.40), III 2.98 (1.00, 0.98, 0.60, 0.40), IV 3.88 (1.33, 1.40, 0.75, 0.40). Carapace red-brown to dark brown, almost hexagonal, with large, irregular dark brown patch at center of eye field, covered with dense setae. Fovea indistinct. Chelicerae red-brown, with two promarginal teeth and one retromarginal tooth, the paturon covered by papillae, with distinct incision on anterior surface. Endites typical, bearing dark setae entally. Labium darker than endites. Sternum almost oval, bearing pale, thin setae. Legs I strongest, with enlarged femora, two pairs of ventral spines on tibia and three ventral spines on metatarsi, other legs yellow to dark brown, with slightly enlarged femora. Abdomen suboval, dorsum red-brown, yellow posteriorly, with an irregular, longitudinal dark patch anteromedially followed by a broad, transverse, dark brown band, covered with short, pale white, thin setae and wholly covered by large scutum; venter brown, with a pair of longitudinal, dark stripes medially.</p><fig id="F15" position="float" orientation="portrait"><object-id xmlns:xlink="http://www.w3.org/1999/xlink" content-type="doi" xlink:type="simple">10.3897/zookeys.1116.82858.figure15</object-id><object-id xmlns:xlink="http://www.w3.org/1999/xlink" content-type="arpha" xlink:type="simple">ECCCB6C2-8F04-5E6C-B53C-AC48A5A7CE89</object-id><label>Figure 15.</label><caption><p><italic><tp:taxon-name><tp:taxon-name-part taxon-name-part-type="genus" reg="Rhene">Rhene</tp:taxon-name-part><tp:taxon-name-part taxon-name-part-type="species" reg="triapophyses">triapophyses</tp:taxon-name-part></tp:taxon-name></italic><bold>A, B</bold> epigyne, ventral <bold>C</bold> vulva, dorsal <bold>D</bold> male habitus, dorsal <bold>E</bold> ditto, ventral <bold>F</bold> female habitus, dorsal <bold>G</bold> male carapace, frontal <bold>H</bold> male chelicera, posterior <bold>I</bold> male leg I, prolateral. Scale bars: 0.1 (<bold>A–C, H</bold>); 0.5 (<bold>D–F, I</bold>); 0.2 (<bold>G</bold>).</p></caption><graphic xmlns:xlink="http://www.w3.org/1999/xlink" xlink:href="zookeys-1116-085_article-82858__-g015.jpg" position="float" orientation="portrait" xlink:type="simple" id="oo_724879.jpg"><uri content-type="original_file" xlink:type="simple">https://binary.pensoft.net/fig/724879</uri></graphic></fig><p>Palp (Fig. <xref ref-type="fig" rid="F14">14A–D</xref>): tibia almost as long as wide, with tapered retrolateral apophysis distally curved inward to a pointed tip; cymbium about 1.5 times longer than wide; bulb slightly swollen posteromedially, with tapered sperm duct, sinuous retrolaterally; embolus originating from middle of anterior margin of bulb, bar-shaped, blunt apically, division with two spiny apophyses.</p><p><bold>Female</bold> (Fig. <xref ref-type="fig" rid="F15">15A–C, F</xref>). Total length 4.32. Carapace 2.04 long, 1.96 wide. Abdomen 2.50 long, 1.86 wide. Clypeus 0.08 high. Eye sizes and inter-distances: <abbrev xmlns:xlink="http://www.w3.org/1999/xlink" xlink:title="anterior median eye" id="ABBRID0E3DAI" xlink:type="simple">AME</abbrev> 0.40, <abbrev xmlns:xlink="http://www.w3.org/1999/xlink" xlink:title="anterior lateral eye" id="ABBRID0EAEAI" xlink:type="simple">ALE</abbrev> 0.22, <abbrev xmlns:xlink="http://www.w3.org/1999/xlink" xlink:title="posterior lateral eye" id="ABBRID0EEEAI" xlink:type="simple">PLE</abbrev> 0.20, <abbrev xmlns:xlink="http://www.w3.org/1999/xlink" xlink:title="anterior eye row width" id="ABBRID0EIEAI" xlink:type="simple">AERW</abbrev> 1.43, <abbrev xmlns:xlink="http://www.w3.org/1999/xlink" xlink:title="posterior eye row width" id="ABBRID0EMEAI" xlink:type="simple">PERW</abbrev> 1.96, <abbrev xmlns:xlink="http://www.w3.org/1999/xlink" xlink:title="eye field length" id="ABBRID0EQEAI" xlink:type="simple">EFL</abbrev> 1.29. Legs: I 4.00 (1.45, 1.55, 0.55, 0.45), II 3.13 (1.08, 1.15, 0.50, 0.40), III 3.08 (1.03, 1.05, 0.60, 0.40), IV 4.09 (1.33, 1.53, 0.83, 0.40). Habitus similar to that of male except paler and without dorsal scutum on abdomen.</p><p>Epigyne (Fig. <xref ref-type="fig" rid="F15">15A–C</xref>): wider than long, with broad posterior hood distant from epigastric furrow; atria paired, oval, separated from each other by slightly more than width of epigynal hood; copulatory ducts long, transversely extending before curving 90° then descending posteriorly, continuing into an S-shaped coil; spermathecae indistinct; fertilization ducts lamellar, extending anterolaterally.</p></tp:treatment-sec><tp:treatment-sec sec-type="distribution" id="SECID0E1EAI"><title>Distribution.</title><p>China (Yunnan).</p></tp:treatment-sec><tp:treatment-sec sec-type="comments" id="SECID0E6EAI"><title>Comments.</title><p>The male of the new material is almost identical with the holotype in palpal and cheliceral structure except detail difference in the length of the apophyses of embolic division. Moreover, material studied in this paper were collected from the same locality as holotype in Menglun County, Xishuangbanna, China.</p></tp:treatment-sec><ref-list><ref id="B15"><mixed-citation xmlns:xlink="http://www.w3.org/1999/xlink" xlink:type="simple"><person-group><name name-style="western"><surname>Peng</surname><given-names>XJ</given-names></name></person-group> (<year>2020</year>) <source>Fauna Sinica, Invertebrata 53, <tp:taxon-name><tp:taxon-name-part taxon-name-part-type="class">Arachnida</tp:taxon-name-part></tp:taxon-name>: <tp:taxon-name><tp:taxon-name-part taxon-name-part-type="order">Araneae</tp:taxon-name-part></tp:taxon-name>: <tp:taxon-name><tp:taxon-name-part taxon-name-part-type="family">Salticidae</tp:taxon-name-part></tp:taxon-name>.</source><publisher-name>Science Press</publisher-name>, <publisher-loc>Beijing</publisher-loc>, <size units="page">612 pp</size>.</mixed-citation></ref><ref id="B26"><mixed-citation xmlns:xlink="http://www.w3.org/1999/xlink" xlink:type="simple"><person-group><name name-style="western"><surname>Żabka</surname><given-names>M</given-names></name></person-group> (<year>1985</year>) <article-title>Systematic and zoogeographic study on the family <tp:taxon-name><tp:taxon-name-part taxon-name-part-type="family">Salticidae</tp:taxon-name-part></tp:taxon-name> (<tp:taxon-name><tp:taxon-name-part taxon-name-part-type="order">Araneae</tp:taxon-name-part></tp:taxon-name>) from Viet-Nam.</article-title><source>Annales Zoologici, Warszawa</source><volume>39</volume>: <fpage>197</fpage>–<lpage>485</lpage>.</mixed-citation></ref><ref id="B17"><mixed-citation xmlns:xlink="http://www.w3.org/1999/xlink" xlink:type="simple"><person-group><name name-style="western"><surname>Tanikawa</surname><given-names>A</given-names></name></person-group> (<year>1993</year>) <article-title>Two newly recorded spiders from Japan, <italic><tp:taxon-name><tp:taxon-name-part taxon-name-part-type="genus">Bavia</tp:taxon-name-part><tp:taxon-name-part taxon-name-part-type="species">sexpunctata</tp:taxon-name-part></tp:taxon-name></italic> (Doleschall, 1859) and <italic><tp:taxon-name><tp:taxon-name-part taxon-name-part-type="genus">Rhene</tp:taxon-name-part><tp:taxon-name-part taxon-name-part-type="species">setipes</tp:taxon-name-part></tp:taxon-name></italic> Żabka, 1985 (<tp:taxon-name><tp:taxon-name-part taxon-name-part-type="order">Araneae</tp:taxon-name-part></tp:taxon-name>: <tp:taxon-name><tp:taxon-name-part taxon-name-part-type="family">Salticidae</tp:taxon-name-part></tp:taxon-name>).</article-title><source>Acta Arachnologica</source><volume>42</volume>(<issue>1</issue>): <fpage>13</fpage>–<lpage>19</lpage>. <ext-link xlink:type="simple" ext-link-type="doi" xlink:href="10.2476/asjaa.42.13">https://doi.org/10.2476/asjaa.42.13</ext-link></mixed-citation></ref></ref-list></tp:taxon-treatment>
