# Supplementary material for: ﻿On eleven species of jumping spiders from Xishuangbanna, China (Araneae, Salticidae)
Source: Zookeys. 2022 Aug 8;1116:85–119. doi: 10.3897/zookeys.1116.82858 (PMC9848776; doi:10.3897/zookeys.1116.82858)
Supplement: XML Treatment for Simaetha huigang [file zookeys.1116.82858-treatment18.xml]

<!DOCTYPE tp:taxon-treatment
  PUBLIC "-//TaxonX//DTD Taxonomic Treatment Publishing DTD v0 20100105//EN" "tax-treatment-NSO.dtd">
<tp:taxon-treatment xmlns:tp="http://www.plazi.org/taxpub"><tp:treatment-meta><kwd-group><label>Taxon classification</label><kwd>
                <named-content content-type="kingdom">Animalia</named-content>
              </kwd><kwd>
                <named-content content-type="order">Araneae</named-content>
              </kwd><kwd>
                <named-content content-type="family">Salticidae</named-content>
              </kwd></kwd-group><mixed-citation publication-type="journal"><person-group><name><surname>Wang</surname><given-names>Cheng</given-names></name><name><surname>Li</surname><given-names>Shuqiang</given-names></name></person-group><article-title>﻿On eleven species of jumping spiders from Xishuangbanna, China (<tp:taxon-name><tp:taxon-name-part taxon-name-part-type="order">Araneae</tp:taxon-name-part></tp:taxon-name>, <tp:taxon-name><tp:taxon-name-part taxon-name-part-type="family">Salticidae</tp:taxon-name-part></tp:taxon-name>)</article-title><source>Zookeys</source><day>08</day><month>08</month><year>2022</year><volume>1116</volume><fpage>85</fpage><lpage>119</lpage><pub-id pub-id-type="doi">10.3897/zookeys.1116.82858</pub-id></mixed-citation></tp:treatment-meta><tp:nomenclature><label>﻿</label><tp:taxon-name>
              <object-id xmlns:xlink="http://www.w3.org/1999/xlink" content-type="arpha" xlink:type="simple">0D52B787-B92A-5F40-81AE-9989109AF81B</object-id>
              <tp:taxon-name-part taxon-name-part-type="genus" reg="Simaetha">Simaetha</tp:taxon-name-part>
              <tp:taxon-name-part taxon-name-part-type="species" reg="huigang">huigang</tp:taxon-name-part>
              <object-id xmlns:xlink="http://www.w3.org/1999/xlink" content-type="zoobank" xlink:type="simple">https://zoobank.org/C45C3830-6985-49C1-B781-9FF7B7EFB63C</object-id>
            </tp:taxon-name><tp:taxon-status xmlns:xlink="http://www.w3.org/1999/xlink" xlink:type="simple">sp. nov.</tp:taxon-status><xref ref-type="fig" rid="F16">Figs 16</xref><xref ref-type="fig" rid="F17">, 17</xref></tp:nomenclature><tp:treatment-sec sec-type="type material" id="SECID0EGIAI"><title>Type material.</title><p><bold><italic>Holotype</italic></bold> ♂ (<named-content xmlns:xlink="http://www.w3.org/1999/xlink" content-type="dwc:institutional_code" xlink:title="Institute of Zoology, Chinese Academy of Sciences" xlink:href="http://grbio.org/institution/institute-zoology-chinese-academy-sciences" xlink:type="simple">IZCAS</named-content>-Ar42949), China: Yunnan: Xishuangbanna, Mengla County, Huigang Village, Xilu habitat restoration area, seasonal rainforest (<named-content xmlns:xlink="http://www.w3.org/1999/xlink" content-type="dwc:verbatimCoordinates" xlink:type="simple"><named-content content-type="geo-json" specific-use="{&#34;type&#34;:&#34;Point&#34;,&#34;coordinates&#34;:[101.587833,21.617500]}" id="NCID0EYIAI" xlink:type="simple">21°37.05'N, 101°35.27'E</named-content></named-content>, 764 ± 25 m alt.), 12.xii.2012, Q. Zhao and Z. Chen leg. <bold><italic>Paratypes</italic></bold> 1♀ (<named-content xmlns:xlink="http://www.w3.org/1999/xlink" content-type="dwc:institutional_code" xlink:title="Institute of Zoology, Chinese Academy of Sciences" xlink:href="http://grbio.org/institution/institute-zoology-chinese-academy-sciences" xlink:type="simple">IZCAS</named-content>-Ar42950), same data as holotype; 1♂ (<named-content xmlns:xlink="http://www.w3.org/1999/xlink" content-type="dwc:institutional_code" xlink:title="Institute of Zoology, Chinese Academy of Sciences" xlink:href="http://grbio.org/institution/institute-zoology-chinese-academy-sciences" xlink:type="simple">IZCAS</named-content>-Ar42951), Menglun Town, Menglun Nature Reserve, 2 site of Leprosy Village (<named-content xmlns:xlink="http://www.w3.org/1999/xlink" content-type="dwc:verbatimCoordinates" xlink:type="simple"><named-content content-type="geo-json" specific-use="{&#34;type&#34;:&#34;Point&#34;,&#34;coordinates&#34;:[101.288333,21.893167]}" id="NCID0ELJAI" xlink:type="simple">21°53.59'N, 101°17.30'E</named-content></named-content>, ca 550 m alt.), 4.v.2019, Y. Tong et al. leg; 1♂1♀ (<named-content xmlns:xlink="http://www.w3.org/1999/xlink" content-type="dwc:institutional_code" xlink:title="Institute of Zoology, Chinese Academy of Sciences" xlink:href="http://grbio.org/institution/institute-zoology-chinese-academy-sciences" xlink:type="simple">IZCAS</named-content>-Ar42952–42953), Xiaolongha Village, diversity conservation corridor of Xishuangbanna National Nature Reserve, seasonal rainforest (<named-content xmlns:xlink="http://www.w3.org/1999/xlink" content-type="dwc:verbatimCoordinates" xlink:type="simple"><named-content content-type="geo-json" specific-use="{&#34;type&#34;:&#34;Point&#34;,&#34;coordinates&#34;:[101.617167,21.403167]}" id="NCID0EXJAI" xlink:type="simple">21°24.19'N, 101°37.03'E</named-content></named-content>, 657 ± 15 m alt.), 29.xi.2012, Q. Zhao and Z. Chen leg.</p></tp:treatment-sec><tp:treatment-sec sec-type="etymology" id="SECID0E3JAI"><title>Etymology.</title><p>The species name is a noun in apposition derived from the holotype locality.</p></tp:treatment-sec><tp:treatment-sec sec-type="diagnosis" id="SECID0EBKAI"><title>Diagnosis.</title><p><italic><tp:taxon-name><tp:taxon-name-part taxon-name-part-type="genus" reg="Simaetha">Simaetha</tp:taxon-name-part><tp:taxon-name-part taxon-name-part-type="species" reg="huigang">huigang</tp:taxon-name-part></tp:taxon-name></italic> sp. nov. closely resembles <italic><tp:taxon-name><tp:taxon-name-part taxon-name-part-type="genus" reg="Synagelides">S.</tp:taxon-name-part><tp:taxon-name-part taxon-name-part-type="species" reg="cheni">cheni</tp:taxon-name-part></tp:taxon-name></italic> from China in the general shape of the habitus and copulatory organs, but it differs in the following: 1) dorsal tibial apophysis less than 1/4 tibial length in retrolateral view (Fig. <xref ref-type="fig" rid="F16">16B</xref>) versus more than 1/2 tibial length in <italic><tp:taxon-name><tp:taxon-name-part taxon-name-part-type="genus" reg="Synagelides">S.</tp:taxon-name-part><tp:taxon-name-part taxon-name-part-type="species" reg="cheni">cheni</tp:taxon-name-part></tp:taxon-name></italic> (<xref ref-type="bibr" rid="B20">Wang and Li 2021</xref>: fig. 18C); 2) cheliceral paturon lacks process (Fig. <xref ref-type="fig" rid="F17">17F, G</xref>) versus process present mediolaterally on anterior surface in <italic><tp:taxon-name><tp:taxon-name-part taxon-name-part-type="genus" reg="Synagelides">S.</tp:taxon-name-part><tp:taxon-name-part taxon-name-part-type="species" reg="cheni">cheni</tp:taxon-name-part></tp:taxon-name></italic> (<xref ref-type="bibr" rid="B20">Wang and Li 2021</xref>: fig. 19G, H); 3) epigynal hood almost as long as posterior chamber of spermathecae (Fig. <xref ref-type="fig" rid="F17">17A, B</xref>) versus less than 1/2 length of posterior chamber of spermathecae in <italic><tp:taxon-name><tp:taxon-name-part taxon-name-part-type="genus" reg="Synagelides">S.</tp:taxon-name-part><tp:taxon-name-part taxon-name-part-type="species" reg="cheni">cheni</tp:taxon-name-part></tp:taxon-name></italic> (<xref ref-type="bibr" rid="B20">Wang and Li 2021</xref>: fig. 19A–C).</p><fig id="F16" position="float" orientation="portrait"><object-id xmlns:xlink="http://www.w3.org/1999/xlink" content-type="doi" xlink:type="simple">10.3897/zookeys.1116.82858.figure16</object-id><object-id xmlns:xlink="http://www.w3.org/1999/xlink" content-type="arpha" xlink:type="simple">8347F2DA-1784-5A87-9166-A8F4B0B72BED</object-id><label>Figure 16.</label><caption><p><italic><tp:taxon-name><tp:taxon-name-part taxon-name-part-type="genus" reg="Simaetha">Simaetha</tp:taxon-name-part><tp:taxon-name-part taxon-name-part-type="species" reg="huigang">huigang</tp:taxon-name-part></tp:taxon-name></italic> sp. nov., male holotype palp <bold>A</bold> prolateral <bold>B</bold> retrolateral <bold>C</bold> ventral <bold>D</bold> dorsal. Scale bars: 0.1.</p></caption><graphic xmlns:xlink="http://www.w3.org/1999/xlink" xlink:href="zookeys-1116-085_article-82858__-g016.jpg" position="float" orientation="portrait" xlink:type="simple" id="oo_724880.jpg"><uri content-type="original_file" xlink:type="simple">https://binary.pensoft.net/fig/724880</uri></graphic></fig></tp:treatment-sec><tp:treatment-sec sec-type="description" id="SECID0EWNAI"><title>Description.</title><p><bold>Male</bold> (Figs <xref ref-type="fig" rid="F16">16</xref>, <xref ref-type="fig" rid="F17">17C, D, F, G</xref>). Total length 2.77. Carapace 1.36 long, 1.11 wide. Abdomen 1.60 long, 1.17 wide. Clypeus 0.02 high. Eye sizes and inter-distances: <abbrev xmlns:xlink="http://www.w3.org/1999/xlink" xlink:title="anterior median eye" id="ABBRID0EGOAI" xlink:type="simple">AME</abbrev> 0.32, <abbrev xmlns:xlink="http://www.w3.org/1999/xlink" xlink:title="anterior lateral eye" id="ABBRID0EKOAI" xlink:type="simple">ALE</abbrev> 0.17, <abbrev xmlns:xlink="http://www.w3.org/1999/xlink" xlink:title="posterior lateral eye" id="ABBRID0EOOAI" xlink:type="simple">PLE</abbrev> 0.15, <abbrev xmlns:xlink="http://www.w3.org/1999/xlink" xlink:title="anterior eye row width" id="ABBRID0ESOAI" xlink:type="simple">AERW</abbrev> 0.92, <abbrev xmlns:xlink="http://www.w3.org/1999/xlink" xlink:title="posterior eye row width" id="ABBRID0EWOAI" xlink:type="simple">PERW</abbrev> 1.04, <abbrev xmlns:xlink="http://www.w3.org/1999/xlink" xlink:title="eye field length" id="ABBRID0E1OAI" xlink:type="simple">EFL</abbrev> 0.75. Legs: I 2.96 (1.00, 1.20, 0.43, 0.33), II 2.11 (0.68, 0.73, 0.40, 0.30), III 1.93 (0.65, 0.60, 0.40, 0.28), IV 2.41 (0.85, 0.83, 0.43, 0.30). Carapace red-brown to dark, squarish, slightly narrowed at anterior half, covered with dense setae and scales. Fovea indistinct. Chelicerae yellow-brown, with two promarginal and one retromarginal fissidental tooth with two cusps. Endites longer than wide, bearing dense setae at ental margins. Labium darker than endites. Sternum 1.5 times longer than wide, covered by pale, long, thin setae. Legs I strongest, covered with pale and blue scales on enlarged femora and tibiae, with two pairs of spines on tibiae and metatarsi, respectively; other legs yellow to dark. Abdomen oval, the dorsum with a large, irregular dark band followed by a broad, transverse, yellow band, entirely covered by large scutum, bearing short, pale, thin setae; venter dark brown, laterally with pair of longitudinal, pale setal stripes.</p><p>Palp (Fig. <xref ref-type="fig" rid="F16">16A–D</xref>): tibia wider than long in ventral view, with short, straight, lamellar dorsal apophysis slightly pointed apically; cymbium about 1.8 times longer than wide, with lamellar, proximal retrolateral process; bulb almost round, with sperm duct extending along submargin; embolus flat, about 1/2 the bulb length, originating from antero-prolateral portion of bulb, slightly curved medially, blunt apically.</p><p><bold>Female</bold> (Fig. <xref ref-type="fig" rid="F17">17A, B, E</xref>). Total length 2.99. Carapace 1.32 long, 1.02 wide. Abdomen 1.70 long, 1.09 wide. Clypeus 0.02 high. Eye sizes and inter-distances: <abbrev xmlns:xlink="http://www.w3.org/1999/xlink" xlink:title="anterior median eye" id="ABBRID0EMPAI" xlink:type="simple">AME</abbrev> 0.30, <abbrev xmlns:xlink="http://www.w3.org/1999/xlink" xlink:title="anterior lateral eye" id="ABBRID0EQPAI" xlink:type="simple">ALE</abbrev> 0.16, <abbrev xmlns:xlink="http://www.w3.org/1999/xlink" xlink:title="posterior lateral eye" id="ABBRID0EUPAI" xlink:type="simple">PLE</abbrev> 0.15, <abbrev xmlns:xlink="http://www.w3.org/1999/xlink" xlink:title="anterior eye row width" id="ABBRID0EYPAI" xlink:type="simple">AERW</abbrev> 0.91, <abbrev xmlns:xlink="http://www.w3.org/1999/xlink" xlink:title="posterior eye row width" id="ABBRID0E3PAI" xlink:type="simple">PERW</abbrev> 1.02, <abbrev xmlns:xlink="http://www.w3.org/1999/xlink" xlink:title="eye field length" id="ABBRID0EAQAI" xlink:type="simple">EFL</abbrev> 0.67. Legs: I 2.19 (0.73, 0.73, 0.43, 0.30), II 1.70 (0.55, 0.60, 0.30, 0.25), III 1.64 (0.53, 0.53, 0.33, 0.25), IV 2.23 (0.78, 0.80, 0.40, 0.25). Habitus similar to that of male except paler.</p><fig id="F17" position="float" orientation="portrait"><object-id xmlns:xlink="http://www.w3.org/1999/xlink" content-type="doi" xlink:type="simple">10.3897/zookeys.1116.82858.figure17</object-id><object-id xmlns:xlink="http://www.w3.org/1999/xlink" content-type="arpha" xlink:type="simple">66420A92-6B8C-5E6B-8E18-9342A63EDF51</object-id><label>Figure 17.</label><caption><p><italic><tp:taxon-name><tp:taxon-name-part taxon-name-part-type="genus" reg="Simaetha">Simaetha</tp:taxon-name-part><tp:taxon-name-part taxon-name-part-type="species" reg="huigang">huigang</tp:taxon-name-part></tp:taxon-name></italic> sp. nov., male holotype and female paratype <bold>A</bold> epigyne, ventral <bold>B</bold> vulva, dorsal <bold>C</bold> male holotype habitus, dorsal <bold>D</bold> ditto, ventral <bold>E</bold> female paratype habitus, dorsal <bold>F</bold> holotype carapace, frontal <bold>G</bold> holotype chelicera, anterior. Scale bars: 0.1 (<bold>A, B, G</bold>); 0.5 (<bold>C–E</bold>); 0.2 (<bold>F</bold>).</p></caption><graphic xmlns:xlink="http://www.w3.org/1999/xlink" xlink:href="zookeys-1116-085_article-82858__-g017.jpg" position="float" orientation="portrait" xlink:type="simple" id="oo_724881.jpg"><uri content-type="original_file" xlink:type="simple">https://binary.pensoft.net/fig/724881</uri></graphic></fig><p>Epigyne (Fig. <xref ref-type="fig" rid="F17">17A, B</xref>): wider than long, with large, central, bell-shaped hood almost equal in length to posterior chamber of spermathecae; copulatory openings lateral to base of hood, slit-like; copulatory ducts thick, connected with anterior portions of anterior chambers of spermathecae; spermathecae divided into two chambers, anterior chamber oval, extending posteriorly, posterior chamber almost spherical, separated from each other by 1/4 their diameter; fertilization ducts originating from anterior portions of posterior chamber of spermathecae, extending anterolaterally.</p></tp:treatment-sec><tp:treatment-sec sec-type="distribution" id="SECID0EWRAI"><title>Distribution.</title><p>Known only from the type locality in Yunnan, China.</p></tp:treatment-sec><ref-list><ref id="B20"><mixed-citation xmlns:xlink="http://www.w3.org/1999/xlink" xlink:type="simple"><person-group><name name-style="western"><surname>Wang</surname><given-names>C</given-names></name><name name-style="western"><surname>Li</surname><given-names>S</given-names></name></person-group> (<year>2021</year>) <article-title>On ten species of jumping spiders from Xishuangbanna, China (<tp:taxon-name><tp:taxon-name-part taxon-name-part-type="order">Araneae</tp:taxon-name-part></tp:taxon-name>, <tp:taxon-name><tp:taxon-name-part taxon-name-part-type="family">Salticidae</tp:taxon-name-part></tp:taxon-name>).</article-title><source>ZooKeys</source><volume>1062</volume>: <fpage>123</fpage>–<lpage>155</lpage>. <ext-link xlink:type="simple" ext-link-type="doi" xlink:href="10.3897/zookeys.1062.72531">https://doi.org/10.3897/zookeys.1062.72531</ext-link></mixed-citation></ref></ref-list></tp:taxon-treatment>
