# Supplementary material for: ﻿On eleven species of jumping spiders from Xishuangbanna, China (Araneae, Salticidae)
Source: Zookeys. 2022 Aug 8;1116:85–119. doi: 10.3897/zookeys.1116.82858 (PMC9848776; doi:10.3897/zookeys.1116.82858)
Supplement: XML Treatment for Synagelides cheni [file zookeys.1116.82858-treatment20.xml]

<!DOCTYPE tp:taxon-treatment
  PUBLIC "-//TaxonX//DTD Taxonomic Treatment Publishing DTD v0 20100105//EN" "tax-treatment-NSO.dtd">
<tp:taxon-treatment xmlns:tp="http://www.plazi.org/taxpub"><tp:treatment-meta><kwd-group><label>Taxon classification</label><kwd>
                <named-content content-type="kingdom">Animalia</named-content>
              </kwd><kwd>
                <named-content content-type="order">Araneae</named-content>
              </kwd><kwd>
                <named-content content-type="family">Salticidae</named-content>
              </kwd></kwd-group><mixed-citation publication-type="journal"><person-group><name><surname>Wang</surname><given-names>Cheng</given-names></name><name><surname>Li</surname><given-names>Shuqiang</given-names></name></person-group><article-title>﻿On eleven species of jumping spiders from Xishuangbanna, China (<tp:taxon-name><tp:taxon-name-part taxon-name-part-type="order">Araneae</tp:taxon-name-part></tp:taxon-name>, <tp:taxon-name><tp:taxon-name-part taxon-name-part-type="family">Salticidae</tp:taxon-name-part></tp:taxon-name>)</article-title><source>Zookeys</source><day>08</day><month>08</month><year>2022</year><volume>1116</volume><fpage>85</fpage><lpage>119</lpage><pub-id pub-id-type="doi">10.3897/zookeys.1116.82858</pub-id></mixed-citation></tp:treatment-meta><tp:nomenclature><label>﻿</label><tp:taxon-name>
              <object-id xmlns:xlink="http://www.w3.org/1999/xlink" content-type="arpha" xlink:type="simple">78C802F2-AA16-5C75-B943-B7683919E693</object-id>
              <tp:taxon-name-part taxon-name-part-type="genus" reg="Synagelides">Synagelides</tp:taxon-name-part>
              <tp:taxon-name-part taxon-name-part-type="species" reg="cheni">cheni</tp:taxon-name-part>
              <object-id xmlns:xlink="http://www.w3.org/1999/xlink" content-type="zoobank" xlink:type="simple">https://zoobank.org/D1842C11-3FDF-44AC-AA58-271BEBAF31F2</object-id>
            </tp:taxon-name><tp:taxon-status xmlns:xlink="http://www.w3.org/1999/xlink" xlink:type="simple">sp. nov.</tp:taxon-status><xref ref-type="fig" rid="F18">Fig. 18</xref></tp:nomenclature><tp:treatment-sec sec-type="type material" id="SECID0EZUAI"><title>Type material.</title><p><bold><italic>Holotype</italic></bold> ♀ (<named-content xmlns:xlink="http://www.w3.org/1999/xlink" content-type="dwc:institutional_code" xlink:title="Institute of Zoology, Chinese Academy of Sciences" xlink:href="http://grbio.org/institution/institute-zoology-chinese-academy-sciences" xlink:type="simple">IZCAS</named-content>-Ar42954), China: Yunnan: Xishuangbanna, Mengla County, Menglun Township, 55 kilometers from Xishuangbanna National Nature Reserve, ravine rainforest (<named-content xmlns:xlink="http://www.w3.org/1999/xlink" content-type="dwc:verbatimCoordinates" xlink:type="simple"><named-content content-type="geo-json" specific-use="{&#34;type&#34;:&#34;Point&#34;,&#34;coordinates&#34;:[101.200500,21.961333]}" id="NCID0ELVAI" xlink:type="simple">21°57.68'N, 101°12.03'E</named-content></named-content>, 718 ± 11 m alt.), 12.xi.2013, Q. Zhao and Z. Chen leg. <bold><italic>Paratype</italic></bold> 1♀ (<named-content xmlns:xlink="http://www.w3.org/1999/xlink" content-type="dwc:institutional_code" xlink:title="Institute of Zoology, Chinese Academy of Sciences" xlink:href="http://grbio.org/institution/institute-zoology-chinese-academy-sciences" xlink:type="simple">IZCAS</named-content>-Ar42955), same data as holotype.</p></tp:treatment-sec><tp:treatment-sec sec-type="etymology" id="SECID0EXVAI"><title>Etymology.</title><p>The specific name is a patronym in honor of Zhigang Chen, one of the collectors of the new species; noun (name) in genitive case.</p></tp:treatment-sec><tp:treatment-sec sec-type="diagnosis" id="SECID0E3VAI"><title>Diagnosis.</title><p><italic><tp:taxon-name><tp:taxon-name-part taxon-name-part-type="genus" reg="Synagelides">Synagelides</tp:taxon-name-part><tp:taxon-name-part taxon-name-part-type="species" reg="cheni">cheni</tp:taxon-name-part></tp:taxon-name></italic> sp. nov. resembles that of <italic><tp:taxon-name><tp:taxon-name-part taxon-name-part-type="genus" reg="Synagelides">S.</tp:taxon-name-part><tp:taxon-name-part taxon-name-part-type="species" reg="tangi">tangi</tp:taxon-name-part></tp:taxon-name></italic> Liu, Chen, Xu &amp; Peng, 2017 from China in having anteriorly located, paired, arched atrial ridges and a centrally located epigynal hood, but it can be easily distinguished by the following: 1) atrial ridges occupying nearly entire anterior 1/2 of epigyne (Fig. <xref ref-type="fig" rid="F18">18 A, B</xref>) versus occupying about anterior 1/3 of the epigyne in <italic><tp:taxon-name><tp:taxon-name-part taxon-name-part-type="genus" reg="Synagelides">S.</tp:taxon-name-part><tp:taxon-name-part taxon-name-part-type="species" reg="tangi">tangi</tp:taxon-name-part></tp:taxon-name></italic> (<xref ref-type="bibr" rid="B9">Liu et al. 2017</xref>: figs 4C, D, 5E, F); 2) epigynal hood about three times wider than long (Fig. <xref ref-type="fig" rid="F18">18A</xref>) versus about as long as wide in <italic><tp:taxon-name><tp:taxon-name-part taxon-name-part-type="genus" reg="Synagelides">S.</tp:taxon-name-part><tp:taxon-name-part taxon-name-part-type="species" reg="tangi">tangi</tp:taxon-name-part></tp:taxon-name></italic> (<xref ref-type="bibr" rid="B9">Liu et al. 2017</xref>: figs 4C, 5E).</p><fig id="F18" position="float" orientation="portrait"><object-id xmlns:xlink="http://www.w3.org/1999/xlink" content-type="doi" xlink:type="simple">10.3897/zookeys.1116.82858.figure18</object-id><object-id xmlns:xlink="http://www.w3.org/1999/xlink" content-type="arpha" xlink:type="simple">713694CD-28E9-5B0D-8424-1E9B3C37DE13</object-id><label>Figure 18.</label><caption><p><italic><tp:taxon-name><tp:taxon-name-part taxon-name-part-type="genus" reg="Synagelides">Synagelides</tp:taxon-name-part><tp:taxon-name-part taxon-name-part-type="species" reg="cheni">cheni</tp:taxon-name-part></tp:taxon-name></italic> sp. nov., female holotype <bold>A</bold> epigyne, ventral <bold>B</bold> vulva, dorsal <bold>C</bold> habitus, dorsal <bold>D</bold> ditto, lateral <bold>E</bold> ditto, ventral <bold>F</bold> chelicera, posterior <bold>G</bold> leg I, prolateral. Scale bars: 0.1 (<bold>A, B, F</bold>); 0.5 (<bold>C–E, G</bold>).</p></caption><graphic xmlns:xlink="http://www.w3.org/1999/xlink" xlink:href="zookeys-1116-085_article-82858__-g018.jpg" position="float" orientation="portrait" xlink:type="simple" id="oo_724882.jpg"><uri content-type="original_file" xlink:type="simple">https://binary.pensoft.net/fig/724882</uri></graphic></fig></tp:treatment-sec><tp:treatment-sec sec-type="description" id="SECID0EIZAI"><title>Description.</title><p><bold>Female</bold> (Fig. <xref ref-type="fig" rid="F18">18</xref>). Total length 4.38. Carapace 2.04 long, 1.46 wide. Abdomen 2.33 long, 1.28 wide. Clypeus 0.05 high. Eye sizes and inter-distances: <abbrev xmlns:xlink="http://www.w3.org/1999/xlink" xlink:title="anterior median eye" id="ABBRID0EUZAI" xlink:type="simple">AME</abbrev> 0.50, <abbrev xmlns:xlink="http://www.w3.org/1999/xlink" xlink:title="anterior lateral eye" id="ABBRID0EYZAI" xlink:type="simple">ALE</abbrev> 0.31, <abbrev xmlns:xlink="http://www.w3.org/1999/xlink" xlink:title="posterior lateral eye" id="ABBRID0E3ZAI" xlink:type="simple">PLE</abbrev> 0.29, <abbrev xmlns:xlink="http://www.w3.org/1999/xlink" xlink:title="anterior eye row width" id="ABBRID0EA1AI" xlink:type="simple">AERW</abbrev> 1.48, <abbrev xmlns:xlink="http://www.w3.org/1999/xlink" xlink:title="posterior eye row width" id="ABBRID0EE1AI" xlink:type="simple">PERW</abbrev> 1.45, <abbrev xmlns:xlink="http://www.w3.org/1999/xlink" xlink:title="eye field length" id="ABBRID0EI1AI" xlink:type="simple">EFL</abbrev> 1.14. Legs: I 3.74 (1.58, 1.28, 0.55, 0.33), II 3.56 (1.10, 1.33, 0.75, 0.38), III 3.71 (1.10, 1.30, 0.93, 0.38), IV 5.13 (1.45, 1.98, 1.25, 0.45). Carapace stippled, yellow to dark, covered with dark and pale setae. Fovea oval, hollow. Chelicerae yellow, with two promarginal teeth and one retromarginal fissidental tooth with two cusps. Endites slightly paler than chelicerae. Labium dark yellow, bearing several dark setae at distally. Sternum yellow, almost shield-like. Legs pale to yellow, with four and two pairs of ventral spines on metatarsi and tibiae I, respectively. Abdomen elongated, dorsum dark brown, with two pairs of muscle depressions medially, two wavy, transverse dark stripes and two transverse dotted lines posteriorly; venter pale, with longitudinal, gray-brown stripe anteromedially.</p><p>Epigyne (Fig. <xref ref-type="fig" rid="F18">18A, B</xref>): slightly longer than wide, with pair of arched atrial ridges occupying nearly entire anterior half, subtrapezoid median plate bearing an inverted boat-shaped hood about three times wider than long; copulatory openings small, situated at base of atrial ridges; copulatory ducts descending, forming C-shape, terminally with transversely extending, bar-shaped accessory glands; spermathecae almost L-shaped, with spherical lateral and oval ental portions; fertilization ducts lamellar, originating from anterior margins of ental portions of spermathecae, extending transversely.</p><p><bold>Male.</bold> Unknown.</p></tp:treatment-sec><tp:treatment-sec sec-type="distribution" id="SECID0EW1AI"><title>Distribution.</title><p>Known only from the type locality in Yunnan, China.</p></tp:treatment-sec><ref-list><ref id="B9"><mixed-citation xmlns:xlink="http://www.w3.org/1999/xlink" xlink:type="simple"><person-group><name name-style="western"><surname>Liu</surname><given-names>K</given-names></name><name name-style="western"><surname>Chen</surname><given-names>ZW</given-names></name><name name-style="western"><surname>Xu</surname><given-names>X</given-names></name><name name-style="western"><surname>Peng</surname><given-names>XJ</given-names></name></person-group> (<year>2017</year>) <article-title>Three new species of <italic><tp:taxon-name><tp:taxon-name-part taxon-name-part-type="genus">Synagelides</tp:taxon-name-part></tp:taxon-name></italic> Strand, 1906 from China (<tp:taxon-name><tp:taxon-name-part taxon-name-part-type="order">Araneae</tp:taxon-name-part></tp:taxon-name>: <tp:taxon-name><tp:taxon-name-part taxon-name-part-type="family">Salticidae</tp:taxon-name-part></tp:taxon-name>).</article-title><source>Zootaxa</source><volume>4350</volume>(<issue>2</issue>): <fpage>291</fpage>–<lpage>300</lpage>. <ext-link xlink:type="simple" ext-link-type="doi" xlink:href="10.11646/zootaxa.4350.2.5">https://doi.org/10.11646/zootaxa.4350.2.5</ext-link></mixed-citation></ref></ref-list></tp:taxon-treatment>
